# Supplementary material for: Evaluation of Integrin Glycovariants as Biomarkers of Metastasis, Invasion, and Therapy Stratification in Head and Neck Squamous Cell Carcinoma
Source: Cancer Med. 2025 Apr 27;14(9):e70717. doi: 10.1002/cam4.70717 (PMC12034151; doi:10.1002/cam4.70717)
Supplement: Supplementary file 2 — Table S1. Paired samples effect sizes for tumor vs normal tissue samples. [file CAM4-14-e70717-s002.xlsx]

## Sheet: ST_01
Supplemental table 1. Paired samples effect sizes for tumor vs normal tissue samples.
		95% Confidence Interval
	Point Estimate	Lower	Upper	P
ITGA2_ConA - N_ITGA2_ConA	.731	.190	1.254	.008
ITGA2_AAL - N_ITGA2_AAL	.616	.078	1.136	.024
ITGA2_UEA - N_ITGA2_UEA	.571	.040	1.084	.035
ITGA2_MAA - N_ITGA2_MAA	.487	-.016	.976	.058
ITGA2_SBA - N_ITGA2_SBA	.650	.106	1.175	.019
ITGA2_WFL - N_ITGA2_WFL	.108	-.374	.586	.664
ITGA3_ConA - N_ITGA3_ConA	.774	.254	1.277	.003
ITGA3_AAL - N_ITGA3_AAL	.623	.128	1.103	.013
ITGA3_UEA - N_ITGA3_UEA	.761	.244	1.262	.004
ITGA3_MAA - N_ITGA3_MAA	.513	.034	.980	.036
ITGA3_SBA - N_ITGA3_SBA	.727	.201	1.235	.006
ITGA3_WFL - N_ITGA3_WFL	.977	.404	1.531	<.001
ITGA5_ConA - N_ITGA5_ConA	.870	.333	1.389	.001
ITGA5_AAL - N_ITGA5_AAL	.426	-.044	.883	.076
ITGA5_UEA - N_ITGA5_UEA	-.035	-.475	.407	.880
ITGA5_MAA - N_ITGA5_MAA	.453	-.019	.914	.060
ITGA5_SBA - N_ITGA5_SBA	.652	.138	1.148	.012
ITGA5_WFL - N_ITGA5_WFL	.534	.038	1.015	.035
ITGA6_ConA - N_ITGA6_ConA	1.091	.493	1.669	<.001
ITGA6_AAL - N_ITGA6_AAL	.469	-.018	.944	.059
ITGA6_UEA - N_ITGA6_UEA	.515	.022	.994	.040
ITGA6_MAA - N_ITGA6_MAA	.533	.038	1.015	.035
ITGA6_SBA - N_ITGA6_SBA	.802	.230	1.353	.005
ITGA6_WFL - N_ITGA6_WFL	.162	-.323	.641	.518
ITGB1_ConA - N_ITGB1_ConA	.889	.299	1.457	.003
ITGB1_AAL - N_ITGB1_AAL	.638	.096	1.161	.020
ITGB1_UEA - N_ITGB1_UEA	.756	.193	1.299	.008
ITGB1_MAA - N_ITGB1_MAA	.385	-.120	.877	.137
ITGB1_SBA - N_ITGB1_SBA	.722	.165	1.259	.010
ITGB1_WFL - N_ITGB1_WFL	.770	.205	1.316	.007
ITGB4_ConA - N_ITGB4_ConA	.931	.332	1.508	.002
ITGB4_AAL - N_ITGB4_AAL	.708	.154	1.243	.012
ITGB4_UEA - N_ITGB4_UEA	.484	-.034	.987	.067
ITGB4_MAA - N_ITGB4_MAA	.643	.101	1.168	.020
ITGB4_SBA - N_ITGB4_SBA	.543	.017	1.054	.043
ITGB4_WFL - N_ITGB4_WFL	.397	-.110	.890	.127
