# Supplementary material for: Evaluation of Integrin Glycovariants as Biomarkers of Metastasis, Invasion, and Therapy Stratification in Head and Neck Squamous Cell Carcinoma
Source: Cancer Med. 2025 Apr 27;14(9):e70717. doi: 10.1002/cam4.70717 (PMC12034151; doi:10.1002/cam4.70717)
Supplement: Supplementary file 3 — Table S2. Correlation between expression levels of the investigated protein‐lectin pairs in tumor tissue lysates and normal adjacent tissue lysates. [file CAM4-14-e70717-s003.xlsx]

## Sheet: ST_02
Supplemental Table 2. Correlation between expression levels of the investigated protein-lectin pairs in tumor tissue lysates and normal adjacent tissue lysates.
	BY PROTEIN:							BY LECTIN:
		correlation	95% CI						correlation	95% CI
	Protein-lectin pairs	tau b	lower limit	upper limit	P			Protein-lectin pairs	tau b	lower limit	upper limit	P
ITGA2:	ITGA2_ConA - ITGA2_AAL	.562	.311	.740	<.001		ConA:	ITGA2_ConA - ITGA3_ConA	.481	.215	.680	.002
	ITGA2_ConA - ITGA2_UEA	.086	-.224	.380	.587			ITGA2_ConA - ITGA5_ConA	.584	.349	.751	<.001
	ITGA2_ConA - ITGA2_MAA	.694	.501	.821	<.001			ITGA2_ConA - ITGA6_ConA	.429	.152	.643	.005
	ITGA2_ConA - ITGA2_SBA	.752	.581	.860	<.001			ITGA2_ConA - ITGB1_ConA	.692	.491	.823	<.001
	ITGA2_ConA - ITGA2_WFL	.243	-.066	.510	.123			ITGA2_ConA - ITGB4_ConA	.800	.655	.888	<.001
	ITGA2_ConA - N_ITGA2_ConA	.042	-.320	.394	.821			ITGA2_ConA - N_ITGA2_ConA	.042	-.320	.394	.821
	ITGA2_ConA - N_ITGA2_AAL	.172	-.213	.511	.372			ITGA2_ConA - N_ITGA3_ConA	.217	-.153	.533	.242
	ITGA2_ConA - N_ITGA2_UEA	-.191	-.526	.194	.322			ITGA2_ConA - N_ITGA5_ConA	.286	-.080	.584	.125
	ITGA2_ConA - N_ITGA2_MAA	.077	-.289	.423	.684			ITGA2_ConA - N_ITGA6_ConA	.172	-.213	.511	.372
	ITGA2_ConA - N_ITGA2_SBA	.038	-.338	.404	.843			ITGA2_ConA - N_ITGB1_ConA	.019	-.355	.388	.921
	ITGA2_ConA - N_ITGA2_WFL	.099	-.284	.454	.617			ITGA2_ConA - N_ITGB4_ConA	.116	-.268	.468	.551
	ITGA2_AAL - ITGA2_UEA	.181	-.131	.460	.251			N_ITGA2_ConA - N_ITGA3_ConA	.483	.166	.710	.007
	ITGA2_AAL - ITGA2_MAA	.492	.220	.692	.002			N_ITGA2_ConA - N_ITGA5_ConA	.464	.143	.697	.010
	ITGA2_AAL - ITGA2_SBA	.600	.362	.765	<.001			N_ITGA2_ConA - N_ITGA6_ConA	.743	.524	.869	<.001
	ITGA2_AAL - ITGA2_WFL	.272	-.035	.532	.085			N_ITGA2_ConA - N_ITGB1_ConA	.776	.580	.888	<.001
	ITGA2_AAL - N_ITGA2_ConA	.067	-.312	.429	.728			N_ITGA2_ConA - N_ITGB4_ConA	.749	.535	.873	<.001
	ITGA2_AAL - N_ITGA2_AAL	.096	-.286	.452	.620			ITGA3_ConA - ITGA5_ConA	.514	.272	.696	<.001
	ITGA2_AAL - N_ITGA2_UEA	-.038	-.404	.338	.843			ITGA3_ConA - ITGA6_ConA	.551	.318	.721	<.001
	ITGA2_AAL - N_ITGA2_MAA	.146	-.239	.491	.456			ITGA3_ConA - ITGB1_ConA	.473	.197	.679	.003
	ITGA2_AAL - N_ITGA2_SBA	.230	-.156	.554	.234			ITGA3_ConA - ITGB4_ConA	.476	.201	.682	.003
	ITGA2_AAL - N_ITGA2_WFL	-.118	-.470	.265	.549			ITGA3_ConA - N_ITGA2_ConA	.216	-.139	.522	.231
	ITGA2_UEA - ITGA2_MAA	.205	-.106	.480	.194			ITGA3_ConA - N_ITGA3_ConA	.294	-.043	.571	.088
	ITGA2_UEA - ITGA2_SBA	.124	-.188	.413	.432			ITGA3_ConA - N_ITGA5_ConA	.251	-.090	.539	.149
	ITGA2_UEA - ITGA2_WFL	.186	-.125	.464	.239			ITGA3_ConA - N_ITGA6_ConA	.273	-.079	.565	.127
	ITGA2_UEA - N_ITGA2_ConA	-.125	-.475	.259	.519			ITGA3_ConA - N_ITGB1_ConA	.176	-.194	.502	.344
	ITGA2_UEA - N_ITGA2_AAL	-.134	-.482	.250	.488			ITGA3_ConA - N_ITGB4_ConA	.295	-.069	.591	.114
	ITGA2_UEA - N_ITGA2_UEA	.115	-.269	.467	.552			N_ITGA3_ConA - N_ITGA5_ConA	.568	.289	.758	.001
	ITGA2_UEA - N_ITGA2_MAA	-.068	-.429	.312	.728			N_ITGA3_ConA - N_ITGA6_ConA	.568	.278	.763	.002
	ITGA2_UEA - N_ITGA2_SBA	-.115	-.467	.269	.552			N_ITGA3_ConA - N_ITGB1_ConA	.544	.231	.755	.003
	ITGA2_UEA - N_ITGA2_WFL	-.079	-.438	.302	.689			N_ITGA3_ConA - N_ITGB4_ConA	.430	.086	.683	.021
	ITGA2_MAA - ITGA2_SBA	.711	.519	.835	<.001			ITGA5_ConA - ITGA6_ConA	.239	-.046	.488	.102
	ITGA2_MAA - ITGA2_WFL	.364	.067	.601	.022			ITGA5_ConA - ITGB1_ConA	.663	.450	.805	<.001
	ITGA2_MAA - N_ITGA2_ConA	.211	-.158	.529	.259			ITGA5_ConA - ITGB4_ConA	.610	.375	.771	<.001
	ITGA2_MAA - N_ITGA2_AAL	.115	-.269	.467	.552			ITGA5_ConA - N_ITGA2_ConA	.112	-.242	.439	.536
	ITGA2_MAA - N_ITGA2_UEA	-.172	-.511	.213	.372			ITGA5_ConA - N_ITGA3_ConA	.190	-.153	.492	.272
	ITGA2_MAA - N_ITGA2_MAA	.128	-.241	.464	.497			ITGA5_ConA - N_ITGA5_ConA	.106	-.236	.424	.544
	ITGA2_MAA - N_ITGA2_SBA	.134	-.250	.482	.488			ITGA5_ConA - N_ITGA6_ConA	.096	-.257	.426	.592
	ITGA2_MAA - N_ITGA2_WFL	.138	-.247	.485	.484			ITGA5_ConA - N_ITGB1_ConA	.126	-.243	.462	.499
	ITGA2_SBA - ITGA2_WFL	.434	.150	.652	.006			ITGA5_ConA - N_ITGB4_ConA	.194	-.176	.516	.299
	ITGA2_SBA - N_ITGA2_ConA	.106	-.277	.460	.585			N_ITGA5_ConA - N_ITGA6_ConA	.530	.227	.739	.003
	ITGA2_SBA - N_ITGA2_AAL	.191	-.194	.526	.322			N_ITGA5_ConA - N_ITGB1_ConA	.523	.204	.742	.005
	ITGA2_SBA - N_ITGA2_UEA	-.134	-.482	.250	.488			N_ITGA5_ConA - N_ITGB4_ConA	.409	.060	.668	.030
	ITGA2_SBA - N_ITGA2_MAA	.049	-.329	.413	.804			ITGA6_ConA - ITGB1_ConA	.358	.060	.597	.023
	ITGA2_SBA - N_ITGA2_SBA	.096	-.286	.452	.620			ITGA6_ConA - ITGB4_ConA	.343	.043	.586	.030
	ITGA2_SBA - N_ITGA2_WFL	.059	-.320	.422	.764			ITGA6_ConA - N_ITGA2_ConA	.082	-.270	.415	.650
	ITGA2_WFL - N_ITGA2_ConA	.106	-.277	.460	.585			ITGA6_ConA - N_ITGA3_ConA	.216	-.126	.512	.211
	ITGA2_WFL - N_ITGA2_AAL	.306	-.074	.609	.113			ITGA6_ConA - N_ITGA5_ConA	.185	-.158	.488	.288
	ITGA2_WFL - N_ITGA2_UEA	.134	-.250	.482	.488			ITGA6_ConA - N_ITGA6_ConA	.332	-.014	.607	.064
	ITGA2_WFL - N_ITGA2_MAA	.049	-.329	.413	.804			ITGA6_ConA - N_ITGB1_ConA	.059	-.305	.408	.752
	ITGA2_WFL - N_ITGA2_SBA	.249	-.136	.568	.198			ITGA6_ConA - N_ITGB4_ConA	.008	-.350	.365	.964
	ITGA2_WFL - N_ITGA2_WFL	.158	-.228	.500	.424			N_ITGA6_ConA - N_ITGB1_ConA	.597	.304	.786	.001
	N_ITGA2_ConA - N_ITGA2_AAL	.388	.036	.655	.038			N_ITGA6_ConA - N_ITGB4_ConA	.619	.335	.799	<.001
	N_ITGA2_ConA - N_ITGA2_UEA	.135	-.234	.470	.470			ITGB1_ConA - ITGB4_ConA	.711	.519	.835	<.001
	N_ITGA2_ConA - N_ITGA2_MAA	.705	.475	.844	<.001			ITGB1_ConA - N_ITGA2_ConA	.125	-.259	.475	.519
	N_ITGA2_ConA - N_ITGA2_SBA	.523	.204	.742	.005			ITGB1_ConA - N_ITGA3_ConA	.124	-.260	.474	.520
	N_ITGA2_ConA - N_ITGA2_WFL	.572	.269	.771	.003			ITGB1_ConA - N_ITGA5_ConA	.317	-.062	.616	.102
	N_ITGA2_AAL - N_ITGA2_UEA	.496	.168	.725	.008			ITGB1_ConA - N_ITGA6_ConA	.172	-.213	.511	.372
	N_ITGA2_AAL - N_ITGA2_MAA	.494	.165	.723	.009			ITGB1_ConA - N_ITGB1_ConA	.134	-.250	.482	.488
	N_ITGA2_AAL - N_ITGA2_SBA	.529	.212	.746	.004			ITGB1_ConA - N_ITGB4_ConA	.116	-.268	.468	.551
	N_ITGA2_AAL - N_ITGA2_WFL	.492	.163	.722	.010			N_ITGB1_ConA - N_ITGB4_ConA	.602	.311	.789	.001
	N_ITGA2_UEA - N_ITGA2_MAA	.374	.020	.646	.046			ITGB4_ConA - N_ITGA2_ConA	.067	-.312	.429	.728
	N_ITGA2_UEA - N_ITGA2_SBA	.294	-.071	.590	.114			ITGB4_ConA - N_ITGA3_ConA	.105	-.278	.459	.586
	N_ITGA2_UEA - N_ITGA2_WFL	.164	-.206	.493	.388			ITGB4_ConA - N_ITGA5_ConA	.221	-.164	.548	.254
	N_ITGA2_MAA - N_ITGA2_SBA	.511	.187	.734	.007			ITGB4_ConA - N_ITGA6_ConA	.191	-.194	.526	.322
	N_ITGA2_MAA - N_ITGA2_WFL	.507	.182	.732	.008			ITGB4_ConA - N_ITGB1_ConA	.077	-.304	.436	.692
	N_ITGA2_SBA - N_ITGA2_WFL	.405	.056	.666	.033			ITGB4_ConA - N_ITGB4_ConA	.135	-.249	.483	.487
ITGA3:	ITGA3_ConA - ITGA3_AAL	.406	.140	.617	.005		AAL:	ITGA2_AAL - ITGA3_AAL	.276	-.031	.535	.080
	ITGA3_ConA - ITGA3_UEA	.333	.057	.562	.022			ITGA2_AAL - ITGA5_AAL	.457	.178	.668	.004
	ITGA3_ConA - ITGA3_MAA	.681	.494	.808	<.001			ITGA2_AAL - ITGA6_AAL	.533	.273	.721	<.001
	ITGA3_ConA - ITGA3_SBA	.630	.424	.775	<.001			ITGA2_AAL - ITGB1_AAL	.555	.302	.735	<.001
	ITGA3_ConA - ITGA3_WFL	.356	.083	.580	.015			ITGA2_AAL - ITGB4_AAL	.453	.173	.666	.004
	ITGA3_ConA - N_ITGA3_ConA	.294	-.043	.571	.088			ITGA2_AAL - N_ITGA2_AAL	.096	-.286	.452	.620
	ITGA3_ConA - N_ITGA3_AAL	.079	-.261	.402	.649			ITGA2_AAL - N_ITGA3_AAL	-.202	-.534	.184	.298
	ITGA3_ConA - N_ITGA3_UEA	.072	-.268	.395	.677			ITGA2_AAL - N_ITGA5_AAL	.106	-.277	.460	.585
	ITGA3_ConA - N_ITGA3_MAA	.266	-.074	.550	.128			ITGA2_AAL - N_ITGA6_AAL	.183	-.203	.519	.346
	ITGA3_ConA - N_ITGA3_SBA	.237	-.117	.538	.187			ITGA2_AAL - N_ITGB1_AAL	.000	-.372	.372	1.000
	ITGA3_ConA - N_ITGA3_WFL	.284	-.068	.572	.116			ITGA2_AAL - N_ITGB4_AAL	-.067	-.429	.312	.728
	ITGA3_AAL - ITGA3_UEA	.174	-.114	.434	.234			N_ITGA2_AAL - N_ITGA3_AAL	.329	-.032	.614	.078
	ITGA3_AAL - ITGA3_MAA	.377	.106	.595	.010			N_ITGA2_AAL - N_ITGA5_AAL	.574	.272	.773	.002
	ITGA3_AAL - ITGA3_SBA	.529	.290	.706	<.001			N_ITGA2_AAL - N_ITGA6_AAL	.557	.249	.763	.003
	ITGA3_AAL - ITGA3_WFL	.218	-.068	.471	.136			N_ITGA2_AAL - N_ITGB1_AAL	.748	.533	.872	<.001
	ITGA3_AAL - N_ITGA3_ConA	-.046	-.373	.292	.791			N_ITGA2_AAL - N_ITGB4_AAL	.574	.272	.773	.002
	ITGA3_AAL - N_ITGA3_AAL	.132	-.210	.446	.448			ITGA3_AAL - ITGA5_AAL	.478	.227	.670	.001
	ITGA3_AAL - N_ITGA3_UEA	-.216	-.512	.126	.211			ITGA3_AAL - ITGA6_AAL	.399	.131	.612	.006
	ITGA3_AAL - N_ITGA3_MAA	-.080	-.402	.260	.648			ITGA3_AAL - ITGB1_AAL	.191	-.120	.468	.227
	ITGA3_AAL - N_ITGA3_SBA	.119	-.236	.445	.509			ITGA3_AAL - ITGB4_AAL	.272	-.035	.532	.085
	ITGA3_AAL - N_ITGA3_WFL	-.030	-.371	.318	.869			ITGA3_AAL - N_ITGA2_AAL	-.008	-.365	.350	.964
	ITGA3_UEA - ITGA3_MAA	.333	.057	.562	.022			ITGA3_AAL - N_ITGA3_AAL	.132	-.210	.446	.448
	ITGA3_UEA - ITGA3_SBA	.355	.081	.579	.015			ITGA3_AAL - N_ITGA5_AAL	.112	-.230	.429	.519
	ITGA3_UEA - ITGA3_WFL	.313	.034	.546	.033			ITGA3_AAL - N_ITGA6_AAL	-.119	-.445	.236	.509
	ITGA3_UEA - N_ITGA3_ConA	-.163	-.471	.179	.344			ITGA3_AAL - N_ITGB1_AAL	-.126	-.462	.243	.499
	ITGA3_UEA - N_ITGA3_AAL	-.224	-.519	.117	.197			ITGA3_AAL - N_ITGB4_AAL	.050	-.313	.401	.787
	ITGA3_UEA - N_ITGA3_UEA	.085	-.255	.407	.622			N_ITGA3_AAL - N_ITGA5_AAL	.439	.124	.673	.012
	ITGA3_UEA - N_ITGA3_MAA	-.066	-.391	.273	.704			N_ITGA3_AAL - N_ITGA6_AAL	.388	.050	.646	.032
	ITGA3_UEA - N_ITGA3_SBA	-.207	-.515	.148	.248			N_ITGA3_AAL - N_ITGB1_AAL	.160	-.209	.490	.391
	ITGA3_UEA - N_ITGA3_WFL	-.119	-.446	.235	.508			N_ITGA3_AAL - N_ITGB4_AAL	.508	.185	.733	.007
	ITGA3_MAA - ITGA3_SBA	.659	.464	.794	<.001			ITGA5_AAL - ITGA6_AAL	.616	.404	.765	<.001
	ITGA3_MAA - ITGA3_WFL	.356	.083	.580	.015			ITGA5_AAL - ITGB1_AAL	.526	.264	.716	<.001
	ITGA3_MAA - N_ITGA3_ConA	.229	-.113	.522	.185			ITGA5_AAL - ITGB4_AAL	.578	.332	.750	<.001
	ITGA3_MAA - N_ITGA3_AAL	-.053	-.379	.285	.761			ITGA5_AAL - N_ITGA2_AAL	.209	-.160	.527	.260
	ITGA3_MAA - N_ITGA3_UEA	.007	-.327	.339	.970			ITGA5_AAL - N_ITGA3_AAL	.079	-.261	.402	.649
	ITGA3_MAA - N_ITGA3_MAA	.159	-.183	.468	.361			ITGA5_AAL - N_ITGA5_AAL	.283	-.055	.563	.103
	ITGA3_MAA - N_ITGA3_SBA	.000	-.345	.345	1.000			ITGA5_AAL - N_ITGA6_AAL	.074	-.278	.408	.680
	ITGA3_MAA - N_ITGA3_WFL	.045	-.305	.384	.804			ITGA5_AAL - N_ITGB1_AAL	.025	-.335	.379	.892
	ITGA3_SBA - ITGA3_WFL	.458	.202	.655	.002			ITGA5_AAL - N_ITGB4_AAL	.185	-.185	.509	.321
	ITGA3_SBA - N_ITGA3_ConA	.098	-.243	.417	.570			N_ITGA5_AAL - N_ITGA6_AAL	.590	.307	.776	.001
	ITGA3_SBA - N_ITGA3_AAL	-.013	-.345	.321	.939			N_ITGA5_AAL - N_ITGB1_AAL	.388	.036	.655	.038
	ITGA3_SBA - N_ITGA3_UEA	.007	-.327	.339	.970			N_ITGA5_AAL - N_ITGB4_AAL	.602	.311	.789	.001
	ITGA3_SBA - N_ITGA3_MAA	.027	-.309	.356	.879			ITGA6_AAL - ITGB1_AAL	.507	.240	.703	.001
	ITGA3_SBA - N_ITGA3_SBA	-.044	-.383	.305	.804			ITGA6_AAL - ITGB4_AAL	.539	.281	.725	<.001
	ITGA3_SBA - N_ITGA3_WFL	.060	-.291	.396	.741			ITGA6_AAL - N_ITGA2_AAL	.310	-.054	.601	.095
	ITGA3_WFL - N_ITGA3_ConA	.079	-.261	.401	.649			ITGA6_AAL - N_ITGA3_AAL	-.106	-.424	.236	.544
	ITGA3_WFL - N_ITGA3_AAL	-.007	-.339	.327	.970			ITGA6_AAL - N_ITGA5_AAL	.125	-.217	.440	.471
	ITGA3_WFL - N_ITGA3_UEA	-.105	-.423	.236	.544			ITGA6_AAL - N_ITGA6_AAL	.074	-.278	.408	.680
	ITGA3_WFL - N_ITGA3_MAA	-.007	-.339	.327	.970			ITGA6_AAL - N_ITGB1_AAL	.293	-.072	.589	.115
	ITGA3_WFL - N_ITGA3_SBA	-.097	-.427	.257	.591			ITGA6_AAL - N_ITGB4_AAL	.050	-.313	.401	.787
	ITGA3_WFL - N_ITGA3_WFL	.067	-.284	.403	.710			N_ITGA6_AAL - N_ITGB1_AAL	.473	.138	.710	.011
	N_ITGA3_ConA - N_ITGA3_AAL	.317	-.018	.588	.068			N_ITGA6_AAL - N_ITGB4_AAL	.331	-.031	.615	.078
	N_ITGA3_ConA - N_ITGA3_UEA	.229	-.113	.522	.185			ITGB1_AAL - ITGB4_AAL	.446	.164	.661	.005
	N_ITGA3_ConA - N_ITGA3_MAA	.572	.294	.760	.001			ITGB1_AAL - N_ITGA2_AAL	.279	-.104	.590	.150
	N_ITGA3_ConA - N_ITGA3_SBA	.519	.212	.732	.004			ITGB1_AAL - N_ITGA3_AAL	-.019	-.388	.355	.921
	N_ITGA3_ConA - N_ITGA3_WFL	.508	.197	.725	.005			ITGB1_AAL - N_ITGA5_AAL	.386	.017	.663	.047
	N_ITGA3_AAL - N_ITGA3_UEA	.066	-.273	.390	.704			ITGB1_AAL - N_ITGA6_AAL	.135	-.249	.483	.487
	N_ITGA3_AAL - N_ITGA3_MAA	.275	-.064	.557	.118			ITGB1_AAL - N_ITGB1_AAL	.106	-.277	.460	.585
	N_ITGA3_AAL - N_ITGA3_SBA	.478	.159	.706	.008			ITGB1_AAL - N_ITGB4_AAL	.155	-.231	.498	.427
	N_ITGA3_AAL - N_ITGA3_WFL	.436	.108	.679	.016			N_ITGB1_AAL - N_ITGB4_AAL	.354	-.004	.632	.058
	N_ITGA3_UEA - N_ITGA3_MAA	.292	-.045	.570	.094			ITGB4_AAL - N_ITGA2_AAL	.163	-.222	.505	.399
	N_ITGA3_UEA - N_ITGA3_SBA	.119	-.236	.445	.509			ITGB4_AAL - N_ITGA3_AAL	-.039	-.405	.338	.843
	N_ITGA3_UEA - N_ITGA3_WFL	.119	-.235	.446	.508			ITGB4_AAL - N_ITGA5_AAL	.116	-.268	.468	.551
	N_ITGA3_MAA - N_ITGA3_SBA	.596	.317	.781	.001			ITGB4_AAL - N_ITGA6_AAL	.155	-.231	.498	.427
	N_ITGA3_MAA - N_ITGA3_WFL	.548	.250	.751	.003			ITGB4_AAL - N_ITGB1_AAL	.048	-.330	.413	.804
	N_ITGA3_SBA - N_ITGA3_WFL	.564	.272	.761	.002			ITGB4_AAL - N_ITGB4_AAL	.232	-.153	.556	.233
ITGA5:	ITGA5_ConA - ITGA5_AAL	.587	.366	.745	<.001		UEA:	ITGA2_UEA - ITGA3_UEA	.610	.375	.771	<.001
	ITGA5_ConA - ITGA5_UEA	.284	.002	.524	.053			ITGA2_UEA - ITGA5_UEA	.383	.089	.615	.016
	ITGA5_ConA - ITGA5_MAA	.434	.173	.637	.003			ITGA2_UEA - ITGA6_UEA	.343	.043	.586	.030
	ITGA5_ConA - ITGA5_SBA	.536	.299	.710	<.001			ITGA2_UEA - ITGB1_UEA	.552	.298	.733	<.001
	ITGA5_ConA - ITGA5_WFL	.290	.009	.529	.047			ITGA2_UEA - ITGB4_UEA	.354	.056	.594	.025
	ITGA5_ConA - N_ITGA5_ConA	.106	-.236	.424	.544			ITGA2_UEA - N_ITGA2_UEA	.115	-.269	.467	.552
	ITGA5_ConA - N_ITGA5_AAL	.151	-.191	.461	.383			ITGA2_UEA - N_ITGA3_UEA	-.048	-.412	.330	.805
	ITGA5_ConA - N_ITGA5_UEA	.356	.027	.616	.040			ITGA2_UEA - N_ITGA5_UEA	.153	-.232	.497	.428
	ITGA5_ConA - N_ITGA5_MAA	.127	-.215	.441	.470			ITGA2_UEA - N_ITGA6_UEA	-.038	-.404	.338	.843
	ITGA5_ConA - N_ITGA5_SBA	.000	-.345	.345	1.000			ITGA2_UEA - N_ITGB1_UEA	.000	-.372	.372	1.000
	ITGA5_ConA - N_ITGA5_WFL	-.037	-.377	.312	.837			ITGA2_UEA - N_ITGB4_UEA	.019	-.355	.388	.921
	ITGA5_AAL - ITGA5_UEA	.436	.176	.640	.003			N_ITGA2_UEA - N_ITGA3_UEA	.644	.373	.814	<.001
	ITGA5_AAL - ITGA5_MAA	.616	.404	.765	<.001			N_ITGA2_UEA - N_ITGA5_UEA	.664	.402	.825	<.001
	ITGA5_AAL - ITGA5_SBA	.630	.424	.775	<.001			N_ITGA2_UEA - N_ITGA6_UEA	.563	.257	.766	.003
	ITGA5_AAL - ITGA5_WFL	.355	.081	.579	.015			N_ITGA2_UEA - N_ITGB1_UEA	.647	.377	.816	<.001
	ITGA5_AAL - N_ITGA5_ConA	.277	-.062	.559	.111			N_ITGA2_UEA - N_ITGB4_UEA	.563	.257	.766	.003
	ITGA5_AAL - N_ITGA5_AAL	.283	-.055	.563	.103			ITGA3_UEA - ITGA5_UEA	.305	.026	.541	.037
	ITGA5_AAL - N_ITGA5_UEA	.277	-.062	.559	.111			ITGA3_UEA - ITGA6_UEA	.536	.300	.711	<.001
	ITGA5_AAL - N_ITGA5_MAA	.167	-.176	.473	.341			ITGA3_UEA - ITGB1_UEA	.657	.441	.801	<.001
	ITGA5_AAL - N_ITGA5_SBA	.075	-.277	.409	.679			ITGA3_UEA - ITGB4_UEA	.258	-.050	.522	.103
	ITGA5_AAL - N_ITGA5_WFL	.022	-.325	.364	.902			ITGA3_UEA - N_ITGA2_UEA	.159	-.210	.489	.392
	ITGA5_UEA - ITGA5_MAA	.516	.273	.696	<.001			ITGA3_UEA - N_ITGA3_UEA	.085	-.255	.407	.622
	ITGA5_UEA - ITGA5_SBA	.369	.098	.590	.012			ITGA3_UEA - N_ITGA5_UEA	.158	-.184	.467	.362
	ITGA5_UEA - ITGA5_WFL	.138	-.150	.404	.346			ITGA3_UEA - N_ITGA6_UEA	-.059	-.396	.291	.741
	ITGA5_UEA - N_ITGA5_ConA	.245	-.096	.534	.160			ITGA3_UEA - N_ITGB1_UEA	.075	-.290	.421	.685
	ITGA5_UEA - N_ITGA5_AAL	.106	-.236	.424	.544			ITGA3_UEA - N_ITGB4_UEA	-.008	-.365	.350	.964
	ITGA5_UEA - N_ITGA5_UEA	.205	-.137	.504	.239			N_ITGA3_UEA - N_ITGA5_UEA	.568	.289	.758	.001
	ITGA5_UEA - N_ITGA5_MAA	.027	-.309	.357	.879			N_ITGA3_UEA - N_ITGA6_UEA	.607	.332	.787	<.001
	ITGA5_UEA - N_ITGA5_SBA	.097	-.256	.428	.591			N_ITGA3_UEA - N_ITGB1_UEA	.561	.254	.765	.003
	ITGA5_UEA - N_ITGA5_WFL	.000	-.345	.345	1.000			N_ITGA3_UEA - N_ITGB4_UEA	.444	.102	.691	.017
	ITGA5_MAA - ITGA5_SBA	.725	.557	.836	<.001			ITGA5_UEA - ITGA6_UEA	.371	.099	.591	.011
	ITGA5_MAA - ITGA5_WFL	.383	.113	.600	.009			ITGA5_UEA - ITGB1_UEA	.335	.034	.580	.034
	ITGA5_MAA - N_ITGA5_ConA	.252	-.088	.540	.149			ITGA5_UEA - ITGB4_UEA	.404	.114	.631	.011
	ITGA5_MAA - N_ITGA5_AAL	.113	-.229	.430	.518			ITGA5_UEA - N_ITGA2_UEA	.050	-.313	.401	.787
	ITGA5_MAA - N_ITGA5_UEA	.120	-.222	.435	.494			ITGA5_UEA - N_ITGA3_UEA	.026	-.310	.356	.879
	ITGA5_MAA - N_ITGA5_MAA	.074	-.266	.397	.675			ITGA5_UEA - N_ITGA5_UEA	.205	-.137	.504	.239
	ITGA5_MAA - N_ITGA5_SBA	.112	-.242	.440	.535			ITGA5_UEA - N_ITGA6_UEA	.171	-.185	.487	.342
	ITGA5_MAA - N_ITGA5_WFL	-.015	-.358	.332	.934			ITGA5_UEA - N_ITGB1_UEA	.101	-.266	.442	.588
	ITGA5_SBA - ITGA5_WFL	.375	.104	.594	.011			ITGA5_UEA - N_ITGB4_UEA	.084	-.282	.429	.652
	ITGA5_SBA - N_ITGA5_ConA	.073	-.267	.396	.676			N_ITGA5_UEA - N_ITGA6_UEA	.604	.328	.785	<.001
	ITGA5_SBA - N_ITGA5_AAL	.092	-.248	.413	.595			N_ITGA5_UEA - N_ITGB1_UEA	.311	-.052	.602	.095
	ITGA5_SBA - N_ITGA5_UEA	.205	-.137	.504	.239			N_ITGA5_UEA - N_ITGB4_UEA	.731	.506	.863	<.001
	ITGA5_SBA - N_ITGA5_MAA	.040	-.297	.368	.819			ITGA6_UEA - ITGB1_UEA	.467	.189	.675	.003
	ITGA5_SBA - N_ITGA5_SBA	-.007	-.351	.338	.967			ITGA6_UEA - ITGB4_UEA	.354	.056	.594	.025
	ITGA5_SBA - N_ITGA5_WFL	-.089	-.421	.264	.620			ITGA6_UEA - N_ITGA2_UEA	.444	.102	.691	.017
	ITGA5_WFL - N_ITGA5_ConA	.053	-.285	.379	.761			ITGA6_UEA - N_ITGA3_UEA	.333	.000	.600	.053
	ITGA5_WFL - N_ITGA5_AAL	.296	-.041	.573	.088			ITGA6_UEA - N_ITGA5_UEA	.462	.152	.689	.008
	ITGA5_WFL - N_ITGA5_UEA	-.026	-.356	.309	.879			ITGA6_UEA - N_ITGA6_UEA	.326	-.021	.603	.069
	ITGA5_WFL - N_ITGA5_MAA	.060	-.279	.385	.732			ITGA6_UEA - N_ITGB1_UEA	.326	-.035	.612	.079
	ITGA5_WFL - N_ITGA5_SBA	-.030	-.371	.318	.869			ITGA6_UEA - N_ITGB4_UEA	.276	-.090	.577	.137
	ITGA5_WFL - N_ITGA5_WFL	.037	-.312	.377	.837			N_ITGA6_UEA - N_ITGB1_UEA	.345	-.015	.625	.064
	N_ITGA5_ConA - N_ITGA5_AAL	.445	.132	.678	.011			N_ITGA6_UEA - N_ITGB4_UEA	.395	.044	.659	.034
	N_ITGA5_ConA - N_ITGA5_UEA	.200	-.143	.500	.254			ITGB1_UEA - ITGB4_UEA	.306	.002	.558	.053
	N_ITGA5_ConA - N_ITGA5_MAA	.586	.314	.769	<.001			ITGB1_UEA - N_ITGA2_UEA	.172	-.213	.511	.372
	N_ITGA5_ConA - N_ITGA5_SBA	.679	.437	.830	<.001			ITGB1_UEA - N_ITGA3_UEA	-.029	-.396	.347	.882
	N_ITGA5_ConA - N_ITGA5_WFL	.410	.077	.662	.023			ITGB1_UEA - N_ITGA5_UEA	.057	-.321	.420	.766
	N_ITGA5_AAL - N_ITGA5_UEA	.445	.132	.678	.011			ITGB1_UEA - N_ITGA6_UEA	-.057	-.420	.321	.766
	N_ITGA5_AAL - N_ITGA5_MAA	.524	.231	.729	.003			ITGB1_UEA - N_ITGB1_UEA	.249	-.136	.568	.198
	N_ITGA5_AAL - N_ITGA5_SBA	.444	.117	.684	.015			ITGB1_UEA - N_ITGB4_UEA	.000	-.372	.372	1.000
	N_ITGA5_AAL - N_ITGA5_WFL	.520	.214	.734	.004			N_ITGB1_UEA - N_ITGB4_UEA	.345	-.015	.625	.064
	N_ITGA5_UEA - N_ITGA5_MAA	.343	.012	.607	.052			ITGB4_UEA - N_ITGA2_UEA	.048	-.330	.413	.804
	N_ITGA5_UEA - N_ITGA5_SBA	.278	-.073	.568	.125			ITGB4_UEA - N_ITGA3_UEA	.019	-.355	.388	.921
	N_ITGA5_UEA - N_ITGA5_WFL	.327	-.020	.604	.069			ITGB4_UEA - N_ITGA5_UEA	.067	-.312	.429	.728
	N_ITGA5_MAA - N_ITGA5_SBA	.702	.472	.843	<.001			ITGB4_UEA - N_ITGA6_UEA	.087	-.295	.444	.655
	N_ITGA5_MAA - N_ITGA5_WFL	.408	.073	.660	.025			ITGB4_UEA - N_ITGB1_UEA	.163	-.222	.505	.399
	N_ITGA5_SBA - N_ITGA5_WFL	.614	.342	.791	<.001			ITGB4_UEA - N_ITGB4_UEA	.125	-.259	.475	.519
ITGA6:	ITGA6_ConA - ITGA6_AAL	.630	.424	.775	<.001		MAA:	ITGA2_MAA - ITGA3_MAA	.746	.578	.854	<.001
	ITGA6_ConA - ITGA6_UEA	.391	.123	.606	.007			ITGA2_MAA - ITGA5_MAA	.776	.622	.872	<.001
	ITGA6_ConA - ITGA6_MAA	.732	.567	.840	<.001			ITGA2_MAA - ITGA6_MAA	.477	.211	.678	.002
	ITGA6_ConA - ITGA6_SBA	.590	.349	.758	<.001			ITGA2_MAA - ITGB1_MAA	.523	.260	.714	<.001
	ITGA6_ConA - ITGA6_WFL	-.019	-.322	.287	.904			ITGA2_MAA - ITGB4_MAA	.481	.207	.685	.002
	ITGA6_ConA - N_ITGA6_ConA	.332	-.014	.607	.064			ITGA2_MAA - N_ITGA2_MAA	.128	-.241	.464	.497
	ITGA6_ConA - N_ITGA6_AAL	.163	-.192	.481	.364			ITGA2_MAA - N_ITGA3_MAA	.186	-.183	.510	.320
	ITGA6_ConA - N_ITGA6_UEA	.341	-.004	.613	.058			ITGA2_MAA - N_ITGA5_MAA	.239	-.129	.550	.204
	ITGA6_ConA - N_ITGA6_MAA	.343	-.001	.615	.057			ITGA2_MAA - N_ITGA6_MAA	.146	-.239	.491	.456
	ITGA6_ConA - N_ITGA6_SBA	.252	-.116	.559	.176			ITGA2_MAA - N_ITGB1_MAA	.206	-.180	.537	.295
	ITGA6_ConA - N_ITGA6_WFL	.134	-.234	.469	.470			ITGA2_MAA - N_ITGB4_MAA	.276	-.107	.588	.162
	ITGA6_AAL - ITGA6_UEA	.355	.081	.579	.015			N_ITGA2_MAA - N_ITGA3_MAA	.534	.233	.742	.004
	ITGA6_AAL - ITGA6_MAA	.652	.454	.789	<.001			N_ITGA2_MAA - N_ITGA5_MAA	.674	.430	.827	<.001
	ITGA6_AAL - ITGA6_SBA	.695	.496	.825	<.001			N_ITGA2_MAA - N_ITGA6_MAA	.543	.230	.754	.004
	ITGA6_AAL - ITGA6_WFL	-.010	-.313	.296	.952			N_ITGA2_MAA - N_ITGB1_MAA	.739	.519	.867	<.001
	ITGA6_AAL - N_ITGA6_ConA	.096	-.257	.426	.592			N_ITGA2_MAA - N_ITGB4_MAA	.507	.182	.732	.008
	ITGA6_AAL - N_ITGA6_AAL	.074	-.278	.408	.680			ITGA3_MAA - ITGA5_MAA	.769	.621	.863	<.001
	ITGA6_AAL - N_ITGA6_UEA	.178	-.178	.492	.322			ITGA3_MAA - ITGA6_MAA	.616	.404	.765	<.001
	ITGA6_AAL - N_ITGA6_MAA	.179	-.176	.493	.321			ITGA3_MAA - ITGB1_MAA	.392	.100	.622	.013
	ITGA6_AAL - N_ITGA6_SBA	.084	-.282	.429	.652			ITGA3_MAA - ITGB4_MAA	.552	.297	.733	<.001
	ITGA6_AAL - N_ITGA6_WFL	.000	-.358	.358	1.000			ITGA3_MAA - N_ITGA2_MAA	.097	-.256	.428	.591
	ITGA6_UEA - ITGA6_MAA	.486	.236	.675	<.001			ITGA3_MAA - N_ITGA3_MAA	.159	-.183	.468	.361
	ITGA6_UEA - ITGA6_SBA	.200	-.111	.475	.205			ITGA3_MAA - N_ITGA5_MAA	.153	-.189	.463	.381
	ITGA6_UEA - ITGA6_WFL	.173	-.139	.453	.276			ITGA3_MAA - N_ITGA6_MAA	.134	-.221	.458	.457
	ITGA6_UEA - N_ITGA6_ConA	-.081	-.414	.271	.650			ITGA3_MAA - N_ITGB1_MAA	.137	-.232	.471	.468
	ITGA6_UEA - N_ITGA6_AAL	.133	-.221	.457	.458			ITGA3_MAA - N_ITGB4_MAA	.163	-.206	.492	.388
	ITGA6_UEA - N_ITGA6_UEA	.326	-.021	.603	.069			N_ITGA3_MAA - N_ITGA5_MAA	.569	.292	.759	.001
	ITGA6_UEA - N_ITGA6_MAA	.030	-.318	.371	.869			N_ITGA3_MAA - N_ITGA6_MAA	.692	.456	.837	<.001
	ITGA6_UEA - N_ITGA6_SBA	.050	-.313	.401	.787			N_ITGA3_MAA - N_ITGB1_MAA	.655	.389	.820	<.001
	ITGA6_UEA - N_ITGA6_WFL	.067	-.297	.415	.718			N_ITGA3_MAA - N_ITGB4_MAA	.509	.185	.733	.008
	ITGA6_MAA - ITGA6_SBA	.752	.581	.860	<.001			ITGA5_MAA - ITGA6_MAA	.514	.271	.695	<.001
	ITGA6_MAA - ITGA6_WFL	.048	-.260	.347	.762			ITGA5_MAA - ITGB1_MAA	.427	.141	.647	.007
	ITGA6_MAA - N_ITGA6_ConA	.111	-.243	.439	.536			ITGA5_MAA - ITGB4_MAA	.577	.331	.750	<.001
	ITGA6_MAA - N_ITGA6_AAL	.059	-.291	.396	.741			ITGA5_MAA - N_ITGA2_MAA	-.015	-.358	.331	.934
	ITGA6_MAA - N_ITGA6_UEA	.193	-.163	.504	.283			ITGA5_MAA - N_ITGA3_MAA	.027	-.309	.357	.879
	ITGA6_MAA - N_ITGA6_MAA	.134	-.221	.458	.457			ITGA5_MAA - N_ITGA5_MAA	.074	-.266	.397	.675
	ITGA6_MAA - N_ITGA6_SBA	.050	-.313	.401	.787			ITGA5_MAA - N_ITGA6_MAA	-.007	-.351	.338	.967
	ITGA6_MAA - N_ITGA6_WFL	.034	-.328	.386	.857			ITGA5_MAA - N_ITGB1_MAA	.017	-.342	.372	.928
	ITGA6_SBA - ITGA6_WFL	.048	-.260	.347	.762			ITGA5_MAA - N_ITGB4_MAA	.026	-.335	.380	.892
	ITGA6_SBA - N_ITGA6_ConA	.115	-.269	.467	.552			N_ITGA5_MAA - N_ITGA6_MAA	.725	.507	.856	<.001
	ITGA6_SBA - N_ITGA6_AAL	.048	-.330	.413	.804			N_ITGA5_MAA - N_ITGB1_MAA	.588	.291	.781	.002
	ITGA6_SBA - N_ITGA6_UEA	-.019	-.388	.355	.921			N_ITGA5_MAA - N_ITGB4_MAA	.493	.165	.723	.010
	ITGA6_SBA - N_ITGA6_MAA	.087	-.294	.445	.654			ITGA6_MAA - ITGB1_MAA	.134	-.178	.421	.397
	ITGA6_SBA - N_ITGA6_SBA	-.010	-.380	.364	.960			ITGA6_MAA - ITGB4_MAA	.571	.322	.746	<.001
	ITGA6_SBA - N_ITGA6_WFL	-.077	-.436	.304	.692			ITGA6_MAA - N_ITGA2_MAA	.007	-.338	.351	.967
	ITGA6_WFL - N_ITGA6_ConA	-.077	-.436	.304	.692			ITGA6_MAA - N_ITGA3_MAA	.106	-.235	.424	.543
	ITGA6_WFL - N_ITGA6_AAL	.087	-.295	.444	.655			ITGA6_MAA - N_ITGA5_MAA	.060	-.279	.385	.732
	ITGA6_WFL - N_ITGA6_UEA	-.019	-.388	.355	.921			ITGA6_MAA - N_ITGA6_MAA	.134	-.221	.458	.457
	ITGA6_WFL - N_ITGA6_MAA	-.049	-.413	.329	.804			ITGA6_MAA - N_ITGB1_MAA	.137	-.232	.471	.468
	ITGA6_WFL - N_ITGA6_SBA	.048	-.330	.413	.804			ITGA6_MAA - N_ITGB4_MAA	-.060	-.409	.304	.751
	ITGA6_WFL - N_ITGA6_WFL	.000	-.372	.372	1.000			N_ITGA6_MAA - N_ITGB1_MAA	.583	.284	.778	.002
	N_ITGA6_ConA - N_ITGA6_AAL	.580	.294	.771	.001			N_ITGA6_MAA - N_ITGB4_MAA	.367	.011	.640	.056
	N_ITGA6_ConA - N_ITGA6_UEA	.327	-.020	.604	.069			ITGB1_MAA - ITGB4_MAA	.284	-.022	.542	.074
	N_ITGA6_ConA - N_ITGA6_MAA	.734	.521	.861	<.001			ITGB1_MAA - N_ITGA2_MAA	.020	-.355	.389	.921
	N_ITGA6_ConA - N_ITGA6_SBA	.675	.419	.832	<.001			ITGB1_MAA - N_ITGA3_MAA	.039	-.338	.405	.842
	N_ITGA6_ConA - N_ITGA6_WFL	.540	.226	.752	.004			ITGB1_MAA - N_ITGA5_MAA	-.039	-.405	.337	.842
	N_ITGA6_AAL - N_ITGA6_UEA	.455	.131	.691	.012			ITGB1_MAA - N_ITGA6_MAA	-.156	-.499	.229	.426
	N_ITGA6_AAL - N_ITGA6_MAA	.692	.456	.837	<.001			ITGB1_MAA - N_ITGB1_MAA	.059	-.320	.422	.764
	N_ITGA6_AAL - N_ITGA6_SBA	.788	.600	.894	<.001			ITGB1_MAA - N_ITGB4_MAA	.347	-.029	.637	.080
	N_ITGA6_AAL - N_ITGA6_WFL	.500	.174	.727	.008			N_ITGB1_MAA - N_ITGB4_MAA	.546	.235	.756	.005
	N_ITGA6_UEA - N_ITGA6_MAA	.549	.252	.751	.003			ITGB4_MAA - N_ITGA2_MAA	-.049	-.413	.329	.803
	N_ITGA6_UEA - N_ITGA6_SBA	.540	.226	.752	.004			ITGB4_MAA - N_ITGA3_MAA	-.167	-.507	.219	.396
	N_ITGA6_UEA - N_ITGA6_WFL	.456	.117	.699	.015			ITGB4_MAA - N_ITGA5_MAA	.030	-.346	.397	.881
	N_ITGA6_MAA - N_ITGA6_SBA	.778	.582	.888	<.001			ITGB4_MAA - N_ITGA6_MAA	-.069	-.430	.311	.727
	N_ITGA6_MAA - N_ITGA6_WFL	.556	.247	.762	.003			ITGB4_MAA - N_ITGB1_MAA	.010	-.363	.380	.960
	N_ITGA6_SBA - N_ITGA6_WFL	.636	.360	.809	<.001			ITGB4_MAA - N_ITGB4_MAA	-.070	-.430	.310	.726
ITGB1:	ITGB1_ConA - ITGB1_AAL	.465	.187	.674	.003		SBA:	ITGA2_SBA - ITGA3_SBA	.648	.428	.795	<.001
	ITGB1_ConA - ITGB1_UEA	.014	-.291	.317	.928			ITGA2_SBA - ITGA5_SBA	.580	.335	.752	<.001
	ITGB1_ConA - ITGB1_MAA	.504	.235	.701	.001			ITGA2_SBA - ITGA6_SBA	.648	.428	.795	<.001
	ITGB1_ConA - ITGB1_SBA	.759	.591	.864	<.001			ITGA2_SBA - ITGB1_SBA	.581	.336	.752	<.001
	ITGB1_ConA - ITGB1_WFL	.344	.045	.587	.030			ITGA2_SBA - ITGB4_SBA	.371	.076	.607	.019
	ITGB1_ConA - N_ITGB1_ConA	.134	-.250	.482	.488			ITGA2_SBA - N_ITGA2_SBA	.096	-.286	.452	.620
	ITGB1_ConA - N_ITGB1_AAL	-.038	-.404	.338	.843			ITGA2_SBA - N_ITGA3_SBA	.010	-.364	.380	.960
	ITGB1_ConA - N_ITGB1_UEA	-.153	-.497	.232	.428			ITGA2_SBA - N_ITGA5_SBA	.107	-.276	.460	.584
	ITGB1_ConA - N_ITGB1_MAA	.186	-.199	.522	.343			ITGA2_SBA - N_ITGA6_SBA	.106	-.277	.460	.585
	ITGB1_ConA - N_ITGB1_SBA	-.038	-.404	.338	.843			ITGA2_SBA - N_ITGB1_SBA	-.057	-.420	.321	.766
	ITGB1_ConA - N_ITGB1_WFL	-.010	-.380	.364	.960			ITGA2_SBA - N_ITGB4_SBA	.098	-.285	.453	.618
	ITGB1_AAL - ITGB1_UEA	.163	-.149	.445	.304			N_ITGA2_SBA - N_ITGA3_SBA	.363	.006	.638	.052
	ITGB1_AAL - ITGB1_MAA	.327	.025	.574	.040			N_ITGA2_SBA - N_ITGA5_SBA	.494	.165	.723	.009
	ITGB1_AAL - ITGB1_SBA	.478	.204	.683	.003			N_ITGA2_SBA - N_ITGA6_SBA	.540	.226	.752	.004
	ITGB1_AAL - ITGB1_WFL	.235	-.075	.503	.138			N_ITGA2_SBA - N_ITGB1_SBA	.580	.280	.776	.002
	ITGB1_AAL - N_ITGB1_ConA	-.029	-.397	.347	.882			N_ITGA2_SBA - N_ITGB4_SBA	.607	.319	.792	.001
	ITGB1_AAL - N_ITGB1_AAL	.106	-.277	.460	.585			ITGA3_SBA - ITGA5_SBA	.710	.536	.827	<.001
	ITGB1_AAL - N_ITGB1_UEA	.144	-.241	.490	.457			ITGA3_SBA - ITGA6_SBA	.600	.362	.765	<.001
	ITGB1_AAL - N_ITGB1_MAA	.177	-.208	.515	.369			ITGA3_SBA - ITGB1_SBA	.667	.455	.807	<.001
	ITGB1_AAL - N_ITGB1_SBA	.029	-.347	.397	.882			ITGA3_SBA - ITGB4_SBA	.324	.022	.572	.040
	ITGB1_AAL - N_ITGB1_WFL	-.058	-.421	.321	.766			ITGA3_SBA - N_ITGA2_SBA	-.042	-.393	.320	.822
	ITGB1_UEA - ITGB1_MAA	.029	-.278	.330	.856			ITGA3_SBA - N_ITGA3_SBA	-.044	-.383	.305	.804
	ITGB1_UEA - ITGB1_SBA	.076	-.234	.372	.629			ITGA3_SBA - N_ITGA5_SBA	.060	-.291	.396	.741
	ITGB1_UEA - ITGB1_WFL	.368	.071	.604	.020			ITGA3_SBA - N_ITGA6_SBA	-.050	-.401	.313	.787
	ITGB1_UEA - N_ITGB1_ConA	-.268	-.582	.115	.165			ITGA3_SBA - N_ITGB1_SBA	.008	-.350	.365	.964
	ITGB1_UEA - N_ITGB1_AAL	.096	-.286	.452	.620			ITGA3_SBA - N_ITGB4_SBA	.043	-.320	.394	.821
	ITGB1_UEA - N_ITGB1_UEA	.249	-.136	.568	.198			N_ITGA3_SBA - N_ITGA5_SBA	.632	.367	.802	<.001
	ITGB1_UEA - N_ITGB1_MAA	-.069	-.430	.311	.727			N_ITGA3_SBA - N_ITGA6_SBA	.559	.252	.764	.003
	ITGB1_UEA - N_ITGB1_SBA	-.057	-.420	.321	.766			N_ITGA3_SBA - N_ITGB1_SBA	.549	.238	.757	.003
	ITGB1_UEA - N_ITGB1_WFL	-.183	-.519	.203	.346			N_ITGA3_SBA - N_ITGB4_SBA	.713	.476	.853	<.001
	ITGB1_MAA - ITGB1_SBA	.545	.289	.729	<.001			ITGA5_SBA - ITGA6_SBA	.513	.248	.707	.001
	ITGB1_MAA - ITGB1_WFL	.293	-.013	.548	.065			ITGA5_SBA - ITGB1_SBA	.638	.414	.789	<.001
	ITGB1_MAA - N_ITGB1_ConA	.087	-.295	.444	.655			ITGA5_SBA - ITGB4_SBA	.225	-.085	.496	.155
	ITGB1_MAA - N_ITGB1_AAL	-.279	-.590	.104	.150			ITGA5_SBA - N_ITGA2_SBA	.101	-.266	.442	.588
	ITGB1_MAA - N_ITGB1_UEA	-.202	-.534	.184	.298			ITGA5_SBA - N_ITGA3_SBA	-.112	-.439	.242	.536
	ITGB1_MAA - N_ITGB1_MAA	.059	-.320	.422	.764			ITGA5_SBA - N_ITGA5_SBA	-.007	-.351	.338	.967
	ITGB1_MAA - N_ITGB1_SBA	-.048	-.413	.330	.804			ITGA5_SBA - N_ITGA6_SBA	-.127	-.463	.242	.498
	ITGB1_MAA - N_ITGB1_WFL	-.116	-.468	.268	.551			ITGA5_SBA - N_ITGB1_SBA	-.084	-.429	.282	.652
	ITGB1_SBA - ITGB1_WFL	.368	.071	.604	.020			ITGA5_SBA - N_ITGB4_SBA	.000	-.358	.358	1.000
	ITGB1_SBA - N_ITGB1_ConA	.115	-.269	.467	.552			N_ITGA5_SBA - N_ITGA6_SBA	.641	.368	.812	<.001
	ITGB1_SBA - N_ITGB1_AAL	-.019	-.388	.355	.921			N_ITGA5_SBA - N_ITGB1_SBA	.596	.303	.786	.002
	ITGB1_SBA - N_ITGB1_UEA	-.134	-.482	.250	.488			N_ITGA5_SBA - N_ITGB4_SBA	.805	.629	.903	<.001
	ITGB1_SBA - N_ITGB1_MAA	.206	-.180	.537	.295			ITGA6_SBA - ITGB1_SBA	.457	.178	.668	.004
	ITGB1_SBA - N_ITGB1_SBA	.019	-.355	.388	.921			ITGA6_SBA - ITGB4_SBA	.229	-.081	.498	.147
	ITGB1_SBA - N_ITGB1_WFL	-.029	-.397	.347	.882			ITGA6_SBA - N_ITGA2_SBA	-.096	-.452	.286	.620
	ITGB1_WFL - N_ITGB1_ConA	-.202	-.534	.184	.298			ITGA6_SBA - N_ITGA3_SBA	-.144	-.490	.241	.457
	ITGB1_WFL - N_ITGB1_AAL	-.125	-.475	.259	.519			ITGA6_SBA - N_ITGA5_SBA	-.010	-.380	.364	.960
	ITGB1_WFL - N_ITGB1_UEA	.067	-.312	.429	.728			ITGA6_SBA - N_ITGA6_SBA	-.010	-.380	.364	.960
	ITGB1_WFL - N_ITGB1_MAA	-.039	-.405	.337	.842			ITGA6_SBA - N_ITGB1_SBA	-.172	-.511	.213	.372
	ITGB1_WFL - N_ITGB1_SBA	-.183	-.519	.203	.346			ITGA6_SBA - N_ITGB4_SBA	-.059	-.421	.320	.765
	ITGB1_WFL - N_ITGB1_WFL	-.290	-.597	.092	.136			N_ITGA6_SBA - N_ITGB1_SBA	.574	.272	.773	.002
	N_ITGB1_ConA - N_ITGB1_AAL	.328	-.034	.613	.079			N_ITGA6_SBA - N_ITGB4_SBA	.652	.385	.819	<.001
	N_ITGB1_ConA - N_ITGB1_UEA	.025	-.335	.379	.892			ITGB1_SBA - ITGB4_SBA	.333	.032	.579	.035
	N_ITGB1_ConA - N_ITGB1_MAA	.687	.437	.838	<.001			ITGB1_SBA - N_ITGA2_SBA	.057	-.321	.420	.766
	N_ITGB1_ConA - N_ITGB1_SBA	.664	.402	.825	<.001			ITGB1_SBA - N_ITGA3_SBA	-.029	-.397	.347	.882
	N_ITGB1_ConA - N_ITGB1_WFL	.686	.436	.838	<.001			ITGB1_SBA - N_ITGA5_SBA	.185	-.201	.521	.344
	N_ITGB1_AAL - N_ITGB1_UEA	.429	.084	.682	.021			ITGB1_SBA - N_ITGA6_SBA	.029	-.347	.397	.882
	N_ITGB1_AAL - N_ITGB1_MAA	.498	.171	.726	.008			ITGB1_SBA - N_ITGB1_SBA	.019	-.355	.388	.921
	N_ITGB1_AAL - N_ITGB1_SBA	.429	.084	.682	.021			ITGB1_SBA - N_ITGB4_SBA	.117	-.266	.469	.550
	N_ITGB1_AAL - N_ITGB1_WFL	.415	.068	.673	.027			N_ITGB1_SBA - N_ITGB4_SBA	.778	.582	.888	<.001
	N_ITGB1_UEA - N_ITGB1_MAA	.103	-.264	.444	.586			ITGB4_SBA - N_ITGA2_SBA	.019	-.355	.388	.921
	N_ITGB1_UEA - N_ITGB1_SBA	.092	-.274	.436	.620			ITGB4_SBA - N_ITGA3_SBA	-.048	-.413	.330	.804
	N_ITGB1_UEA - N_ITGB1_WFL	.008	-.350	.365	.964			ITGB4_SBA - N_ITGA5_SBA	-.126	-.476	.258	.518
	N_ITGB1_MAA - N_ITGB1_SBA	.704	.463	.848	<.001			ITGB4_SBA - N_ITGA6_SBA	-.125	-.475	.259	.519
	N_ITGB1_MAA - N_ITGB1_WFL	.675	.419	.832	<.001			ITGB4_SBA - N_ITGB1_SBA	-.057	-.420	.321	.766
	N_ITGB1_SBA - N_ITGB1_WFL	.839	.688	.920	<.001			ITGB4_SBA - N_ITGB4_SBA	-.059	-.421	.320	.765
ITGB4:	ITGB4_ConA - ITGB4_AAL	.625	.396	.781	<.001		WFL:	ITGA2_WFL - ITGA3_WFL	.283	-.023	.541	.074
	ITGB4_ConA - ITGB4_UEA	.211	-.100	.484	.184			ITGA2_WFL - ITGA5_WFL	.453	.173	.666	.004
	ITGB4_ConA - ITGB4_MAA	.638	.414	.789	<.001			ITGA2_WFL - ITGA6_WFL	.255	-.053	.519	.109
	ITGB4_ConA - ITGB4_SBA	.457	.178	.668	.004			ITGA2_WFL - ITGB1_WFL	.354	.056	.594	.025
	ITGB4_ConA - ITGB4_WFL	.453	.173	.666	.004			ITGA2_WFL - ITGB4_WFL	.383	.089	.615	.016
	ITGB4_ConA - N_ITGB4_ConA	.135	-.249	.483	.487			ITGA2_WFL - N_ITGA2_WFL	.158	-.228	.500	.424
	ITGB4_ConA - N_ITGB4_AAL	.260	-.124	.576	.180			ITGA2_WFL - N_ITGA3_WFL	.223	-.162	.550	.252
	ITGB4_ConA - N_ITGB4_UEA	.153	-.232	.497	.428			ITGA2_WFL - N_ITGA5_WFL	.230	-.156	.554	.234
	ITGB4_ConA - N_ITGB4_MAA	.158	-.228	.500	.424			ITGA2_WFL - N_ITGA6_WFL	.191	-.194	.526	.322
	ITGB4_ConA - N_ITGB4_SBA	.059	-.320	.421	.765			ITGA2_WFL - N_ITGB1_WFL	.125	-.259	.475	.519
	ITGB4_ConA - N_ITGB4_WFL	.096	-.286	.452	.620			ITGA2_WFL - N_ITGB4_WFL	.057	-.321	.420	.766
	ITGB4_AAL - ITGB4_UEA	.302	-.002	.555	.057			N_ITGA2_WFL - N_ITGA3_WFL	.576	.276	.774	.003
	ITGB4_AAL - ITGB4_MAA	.490	.219	.691	.002			N_ITGA2_WFL - N_ITGA5_WFL	.647	.376	.816	<.001
	ITGB4_AAL - ITGB4_SBA	.310	.007	.562	.050			N_ITGA2_WFL - N_ITGA6_WFL	.641	.368	.812	<.001
	ITGB4_AAL - ITGB4_WFL	.478	.204	.683	.003			N_ITGA2_WFL - N_ITGB1_WFL	.652	.384	.819	<.001
	ITGB4_AAL - N_ITGB4_ConA	.029	-.347	.397	.881			N_ITGA2_WFL - N_ITGB4_WFL	.802	.623	.901	<.001
	ITGB4_AAL - N_ITGB4_AAL	.232	-.153	.556	.233			ITGA3_WFL - ITGA5_WFL	.422	.159	.629	.004
	ITGB4_AAL - N_ITGB4_UEA	.125	-.259	.475	.519			ITGA3_WFL - ITGA6_WFL	.135	-.176	.422	.396
	ITGB4_AAL - N_ITGB4_MAA	.000	-.372	.372	1.000			ITGA3_WFL - ITGB1_WFL	.695	.496	.825	<.001
	ITGB4_AAL - N_ITGB4_SBA	-.010	-.380	.363	.960			ITGA3_WFL - ITGB4_WFL	.245	-.064	.511	.123
	ITGB4_AAL - N_ITGB4_WFL	-.010	-.380	.364	.960			ITGA3_WFL - N_ITGA2_WFL	.000	-.358	.358	1.000
	ITGB4_UEA - ITGB4_MAA	.361	.064	.600	.023			ITGA3_WFL - N_ITGA3_WFL	.067	-.284	.403	.710
	ITGB4_UEA - ITGB4_SBA	-.029	-.330	.278	.856			ITGA3_WFL - N_ITGA5_WFL	-.119	-.445	.236	.509
	ITGB4_UEA - ITGB4_WFL	.341	.040	.584	.032			ITGA3_WFL - N_ITGA6_WFL	-.076	-.422	.289	.684
	ITGB4_UEA - N_ITGB4_ConA	.029	-.347	.397	.881			ITGA3_WFL - N_ITGB1_WFL	-.237	-.548	.131	.206
	ITGB4_UEA - N_ITGB4_AAL	.000	-.372	.372	1.000			ITGA3_WFL - N_ITGB4_WFL	-.067	-.415	.297	.718
	ITGB4_UEA - N_ITGB4_UEA	.125	-.259	.475	.519			N_ITGA3_WFL - N_ITGA5_WFL	.532	.229	.741	.003
	ITGB4_UEA - N_ITGB4_MAA	.050	-.328	.414	.802			N_ITGA3_WFL - N_ITGA6_WFL	.376	.021	.647	.046
	ITGB4_UEA - N_ITGB4_SBA	-.127	-.477	.257	.517			N_ITGA3_WFL - N_ITGB1_WFL	.627	.347	.804	<.001
	ITGB4_UEA - N_ITGB4_WFL	-.048	-.413	.330	.804			N_ITGA3_WFL - N_ITGB4_WFL	.485	.154	.718	.010
	ITGB4_MAA - ITGB4_SBA	.235	-.075	.503	.138			ITGA5_WFL - ITGA6_WFL	.212	-.099	.485	.183
	ITGB4_MAA - ITGB4_WFL	.385	.091	.617	.016			ITGA5_WFL - ITGB1_WFL	.415	.127	.639	.009
	ITGB4_MAA - N_ITGB4_ConA	-.059	-.421	.320	.765			ITGA5_WFL - ITGB4_WFL	.530	.269	.718	<.001
	ITGB4_MAA - N_ITGB4_AAL	.243	-.142	.564	.214			ITGA5_WFL - N_ITGA2_WFL	.146	-.223	.479	.440
	ITGB4_MAA - N_ITGB4_UEA	.251	-.133	.570	.197			ITGA5_WFL - N_ITGA3_WFL	.134	-.221	.458	.457
	ITGB4_MAA - N_ITGB4_MAA	-.070	-.430	.310	.726			ITGA5_WFL - N_ITGA5_WFL	.037	-.312	.377	.837
	ITGB4_MAA - N_ITGB4_SBA	-.118	-.470	.265	.549			ITGA5_WFL - N_ITGA6_WFL	-.017	-.372	.343	.928
	ITGB4_MAA - N_ITGB4_WFL	-.019	-.388	.355	.921			ITGA5_WFL - N_ITGB1_WFL	-.008	-.365	.350	.964
	ITGB4_SBA - ITGB4_WFL	.272	-.035	.532	.085			ITGA5_WFL - N_ITGB4_WFL	.092	-.274	.435	.620
	ITGB4_SBA - N_ITGB4_ConA	.019	-.355	.388	.921			N_ITGA5_WFL - N_ITGA6_WFL	.624	.344	.803	<.001
	ITGB4_SBA - N_ITGB4_AAL	.144	-.241	.490	.457			N_ITGA5_WFL - N_ITGB1_WFL	.686	.436	.838	<.001
	ITGB4_SBA - N_ITGB4_UEA	-.038	-.404	.338	.843			N_ITGA5_WFL - N_ITGB4_WFL	.664	.402	.825	<.001
	ITGB4_SBA - N_ITGB4_MAA	.158	-.228	.500	.424			ITGA6_WFL - ITGB1_WFL	.140	-.172	.426	.380
	ITGB4_SBA - N_ITGB4_SBA	-.059	-.421	.320	.765			ITGA6_WFL - ITGB4_WFL	.217	-.094	.489	.173
	ITGB4_SBA - N_ITGB4_WFL	.096	-.286	.452	.620			ITGA6_WFL - N_ITGA2_WFL	.217	-.169	.545	.271
	ITGB4_WFL - N_ITGB4_ConA	.262	-.122	.578	.179			ITGA6_WFL - N_ITGA3_WFL	.165	-.220	.506	.397
	ITGB4_WFL - N_ITGB4_AAL	.213	-.173	.542	.275			ITGA6_WFL - N_ITGA5_WFL	.038	-.338	.404	.843
	ITGB4_WFL - N_ITGB4_UEA	.087	-.295	.444	.655			ITGA6_WFL - N_ITGA6_WFL	.000	-.372	.372	1.000
	ITGB4_WFL - N_ITGB4_MAA	.069	-.311	.430	.726			ITGA6_WFL - N_ITGB1_WFL	.010	-.364	.380	.960
	ITGB4_WFL - N_ITGB4_SBA	.108	-.275	.461	.583			ITGA6_WFL - N_ITGB4_WFL	.057	-.321	.420	.766
	ITGB4_WFL - N_ITGB4_WFL	.183	-.203	.519	.346			N_ITGA6_WFL - N_ITGB1_WFL	.443	.101	.691	.019
	N_ITGB4_ConA - N_ITGB4_AAL	.357	.000	.634	.057			N_ITGA6_WFL - N_ITGB4_WFL	.641	.368	.813	<.001
	N_ITGB4_ConA - N_ITGB4_UEA	.178	-.192	.503	.342			ITGB1_WFL - ITGB4_WFL	.234	-.075	.503	.139
	N_ITGB4_ConA - N_ITGB4_MAA	.652	.384	.819	<.001			ITGB1_WFL - N_ITGA2_WFL	.040	-.337	.406	.841
	N_ITGB4_ConA - N_ITGB4_SBA	.698	.454	.845	<.001			ITGB1_WFL - N_ITGA3_WFL	-.039	-.405	.338	.842
	N_ITGB4_ConA - N_ITGB4_WFL	.534	.218	.749	.004			ITGB1_WFL - N_ITGA5_WFL	-.087	-.444	.295	.655
	N_ITGB4_AAL - N_ITGB4_UEA	.473	.138	.710	.011			ITGB1_WFL - N_ITGA6_WFL	.029	-.347	.397	.882
	N_ITGB4_AAL - N_ITGB4_MAA	.242	-.126	.552	.203			ITGB1_WFL - N_ITGB1_WFL	-.290	-.597	.092	.136
	N_ITGB4_AAL - N_ITGB4_SBA	.446	.106	.693	.018			ITGB1_WFL - N_ITGB4_WFL	-.029	-.397	.347	.882
	N_ITGB4_AAL - N_ITGB4_WFL	.574	.272	.773	.002			N_ITGB1_WFL - N_ITGB4_WFL	.653	.385	.819	<.001
	N_ITGB4_UEA - N_ITGB4_MAA	-.009	-.365	.350	.964			ITGB4_WFL - N_ITGA2_WFL	.178	-.207	.516	.368
	N_ITGB4_UEA - N_ITGB4_SBA	.197	-.173	.518	.297			ITGB4_WFL - N_ITGA3_WFL	.117	-.266	.469	.550
	N_ITGB4_UEA - N_ITGB4_WFL	.176	-.193	.502	.343			ITGB4_WFL - N_ITGA5_WFL	.010	-.364	.380	.960
	N_ITGB4_MAA - N_ITGB4_SBA	.570	.267	.771	.003			ITGB4_WFL - N_ITGA6_WFL	.048	-.330	.413	.804
	N_ITGB4_MAA - N_ITGB4_WFL	.405	.056	.666	.033			ITGB4_WFL - N_ITGB1_WFL	.000	-.372	.372	1.000
	N_ITGB4_SBA - N_ITGB4_WFL	.675	.419	.832	<.001			ITGB4_WFL - N_ITGB4_WFL	.183	-.203	.519	.346
