# Supplementary material for: Evaluation of Integrin Glycovariants as Biomarkers of Metastasis, Invasion, and Therapy Stratification in Head and Neck Squamous Cell Carcinoma
Source: Cancer Med. 2025 Apr 27;14(9):e70717. doi: 10.1002/cam4.70717 (PMC12034151; doi:10.1002/cam4.70717)
Supplement: Supplementary file 4 — Table S3. Association between the lectin bioaffinity assays and TNM factors, recurrence, radiotherapy response, alcohol and tobacco use, comorbidities, sex and age, in tumor tissue, adjacent normal tissue (N) and serum (S). [file CAM4-14-e70717-s004.xlsx]

## Sheet: ST_03
Supplemental Table 3. Association between the lectin bioaffinity assays and TNM factors, recurrence, radiotherapy response, alcohol and tobacco use, comorbidities,sex and age, in tumor tissue, adjacent normal tissue (N) and serum (S).
Nodal positivity (N+)						Distant metastasis (M+) at presentation or during follow-up						High T class (T 0-2 vs 3-4)						Recurrence (local, node or distant)						Radiotherapy response						Current alcohol use						Current tobacco use						Tobacco history (over 20py)						Alcohol history
		95% Confidence Interval						95% Confidence Interval						95% Confidence Interval						95% Confidence Interval						95% Confidence Interval						95% Confidence Interval						95% Confidence Interval						95% Confidence Interval
	γ (Hedges)	Lower	Upper	P			γ (Hedges)	Lower	Upper	P			γ (Hedges)	Lower	Upper	P			γ (Hedges)	Lower	Upper	P			γ (Hedges)	Lower	Upper	P			γ (Hedges)	Lower	Upper	P			γ (Hedges)	Lower	Upper	P			γ (Hedges)	Lower	Upper	P			γ (Hedges)
ITGA2_ConA	.432	-.446	1.300	.338		ITGA2_ConA	.514	-.675	1.689	.400		ITGA2_ConA	-.542	-1.370	.299	.264		ITGA2_ConA	.661	-.328	1.634	.026		ITGA2_ConA	-.554	-1.745	.654	.373		ITGA2_ConA	.359	-.824	1.533	.555		ITGA2_ConA	.417	-.405	1.230	.323		ITGA2_ConA	-.593	-1.468	.296	.073		ITGA2_ConA	.125
ITGA2_AAL	.204	-.672	1.074	.652		ITGA2_AAL	.246	-.933	1.419	.685		ITGA2_AAL	-.184	-1.013	.650	.669		ITGA2_AAL	.491	-.491	1.461	.118		ITGA2_AAL	-.374	-1.562	.827	.547		ITGA2_AAL	-.128	-1.303	1.050	.833		ITGA2_AAL	.158	-.675	.987	.712		ITGA2_AAL	-.410	-1.285	.476	.368		ITGA2_AAL	.070
ITGA2_UEA	.156	-.718	1.027	.729		ITGA2_UEA	-.022	-1.195	1.152	.971		ITGA2_UEA	.138	-.695	.967	.748		ITGA2_UEA	.126	-.840	1.089	.801		ITGA2_UEA	-.440	-1.630	.765	.479		ITGA2_UEA	-.159	-1.333	1.020	.794		ITGA2_UEA	.395	-.449	1.229	.362		ITGA2_UEA	-.282	-1.154	.597	.533		ITGA2_UEA	.272
ITGA2_MAA	.290	-.581	1.154	.518		ITGA2_MAA	.331	-.849	1.503	.586		ITGA2_MAA	-.587	-1.418	.257	.174		ITGA2_MAA	.463	-.513	1.427	.356		ITGA2_MAA	-.326	-1.510	.868	.597		ITGA2_MAA	.274	-.906	1.447	.653		ITGA2_MAA	.350	-.468	1.160	.405		ITGA2_MAA	-.463	-1.332	.417	.153		ITGA2_MAA	.220
ITGA2_SBA	.448	-.440	1.325	.326		ITGA2_SBA	.522	-.669	1.700	.394		ITGA2_SBA	-.129	-.958	.704	.765		ITGA2_SBA	.659	-.335	1.637	.031		ITGA2_SBA	-.440	-1.630	.765	.479		ITGA2_SBA	-.096	-1.271	1.081	.874		ITGA2_SBA	.221	-.615	1.051	.608		ITGA2_SBA	-.312	-1.185	.568	.491		ITGA2_SBA	.072
ITGA2_WFL	-.288	-1.160	.592	.525		ITGA2_WFL	-1.240	-2.462	.012	.052		ITGA2_WFL	-.962	-1.834	-.067	.071		ITGA2_WFL	-.521	-1.492	.464	.461		ITGA2_WFL	.392	-.810	1.581	.527		ITGA2_WFL	-.717	-1.906	.491	.247		ITGA2_WFL	.357	-.485	1.189	.410		ITGA2_WFL	.282	-.597	1.154	.533		ITGA2_WFL	-.100
N_ITGA2_ConA	.265	-.688	1.209	.591		N_ITGA2_ConA	.688	-.744	2.098	.351		N_ITGA2_ConA	.467	-.472	1.391	.334		N_ITGA2_ConA	.939	-.189	2.040	.104		N_ITGA2_ConA	-1.064	-2.511	.426	.165		N_ITGA2_ConA	.038	-1.364	1.437	.959		N_ITGA2_ConA	-.024	-.927	.881	.960		N_ITGA2_ConA	.464	-.620	1.533	.406		N_ITGA2_ConA	-.097
N_ITGA2_AAL	.796	-.218	1.783	.062		N_ITGA2_AAL	.610	-.819	2.018	.407		N_ITGA2_AAL	.931	-.078	1.911	.055		N_ITGA2_AAL	.783	-.338	1.877	.028		N_ITGA2_AAL	-.668	-2.082	.779	.372		N_ITGA2_AAL	-.406	-1.808	1.011	.579		N_ITGA2_AAL	.471	-.487	1.412	.340		N_ITGA2_AAL	1.075	-.082	2.198	.282		N_ITGA2_AAL	-.116
N_ITGA2_UEA	.201	-.763	1.157	.643		N_ITGA2_UEA	-.027	-1.427	1.374	.970		N_ITGA2_UEA	.581	-.387	1.529	.213		N_ITGA2_UEA	.529	-.567	1.607	.349		N_ITGA2_UEA	-.450	-1.853	.975	.236		N_ITGA2_UEA	-.965	-2.396	.501	.200		N_ITGA2_UEA	.095	-.841	1.028	.845		N_ITGA2_UEA	.987	-.158	2.101	.092		N_ITGA2_UEA	-.370
N_ITGA2_MAA	.325	-.631	1.271	.510		N_ITGA2_MAA	.387	-1.026	1.787	.596		N_ITGA2_MAA	.416	-.519	1.338	.388		N_ITGA2_MAA	.524	-.564	1.595	.349		N_ITGA2_MAA	-.512	-1.918	.916	.489		N_ITGA2_MAA	.145	-1.259	1.544	.842		N_ITGA2_MAA	.394	-.527	1.302	.406		N_ITGA2_MAA	.978	-.156	2.082	.414		N_ITGA2_MAA	.279
N_ITGA2_SBA	.368	-.605	1.328	.463		N_ITGA2_SBA	.275	-1.134	1.674	.706		N_ITGA2_SBA	.490	-.469	1.433	.321		N_ITGA2_SBA	.454	-.637	1.528	.420		N_ITGA2_SBA	-.556	-1.964	.879	.455		N_ITGA2_SBA	.069	-1.334	1.468	.925		N_ITGA2_SBA	.317	-.630	1.252	.517		N_ITGA2_SBA	.872	-.258	1.975	.432		N_ITGA2_SBA	.056
N_ITGA2_WFL	.467	-.513	1.430	.355		N_ITGA2_WFL	.388	-1.026	1.789	.596		N_ITGA2_WFL	.492	-.468	1.434	.320		N_ITGA2_WFL	.423	-.665	1.497	.451		N_ITGA2_WFL	-.410	-1.813	1.012	.578		N_ITGA2_WFL	.282	-1.128	1.682	.699		N_ITGA2_WFL	.448	-.508	1.388	.363		N_ITGA2_WFL	.958	-.184	2.068	.410		N_ITGA2_WFL	.282
ITGA3_ConA	.200	-.623	1.020	.637		ITGA3_ConA	-.174	-1.341	.997	.773		ITGA3_ConA	-.359	-1.145	.436	.379		ITGA3_ConA	.278	-.680	1.229	.573		ITGA3_ConA	-.104	-1.281	1.076	.865		ITGA3_ConA	.214	-.960	1.383	.724		ITGA3_ConA	.123	-.655	.897	.759		ITGA3_ConA	-.292	-1.113	.535	.492		ITGA3_ConA	.335
ITGA3_AAL	.272	-.554	1.092	.522		ITGA3_AAL	.483	-.699	1.654	.426		ITGA3_AAL	.246	-.543	1.030	.544		ITGA3_AAL	.545	-.425	1.504	.061		ITGA3_AAL	-.457	-1.638	.737	.457		ITGA3_AAL	.168	-1.005	1.337	.781		ITGA3_AAL	.048	-.728	.823	.904		ITGA3_AAL	-.172	-.991	.651	.685		ITGA3_AAL	.149
ITGA3_UEA	.071	-.750	.890	.867		ITGA3_UEA	-.379	-1.548	.799	.531		ITGA3_UEA	-.143	-.926	.643	.755		ITGA3_UEA	-.241	-1.192	.716	.625		ITGA3_UEA	-.227	-1.404	.956	.710		ITGA3_UEA	-.481	-1.654	.703	.429		ITGA3_UEA	.567	-.232	1.354	.166		ITGA3_UEA	.112	-.709	.931	.791		ITGA3_UEA	.397
ITGA3_MAA	.410	-.423	1.233	.338		ITGA3_MAA	.315	-.860	1.483	.603		ITGA3_MAA	-.427	-1.215	.372	.297		ITGA3_MAA	.439	-.526	1.394	.376		ITGA3_MAA	-.417	-1.597	.775	.497		ITGA3_MAA	.090	-1.080	1.259	.881		ITGA3_MAA	.400	-.388	1.180	.323		ITGA3_MAA	-.372	-1.194	.459	.384		ITGA3_MAA	.223
ITGA3_SBA	.326	-.503	1.147	.444		ITGA3_SBA	.425	-.754	1.595	.483		ITGA3_SBA	-.380	-1.168	.415	.352		ITGA3_SBA	.557	-.414	1.516	.263		ITGA3_SBA	-.448	-1.629	.746	.466		ITGA3_SBA	.139	-1.033	1.308	.818		ITGA3_SBA	.670	-.137	1.463	.090		ITGA3_SBA	-.444	-1.268	.391	.300		ITGA3_SBA	.150
ITGA3_WFL	-.215	-1.035	.609	.611		ITGA3_WFL	-.397	-1.566	.781	.749		ITGA3_WFL	-.964	-1.788	-.121	.052		ITGA3_WFL	-.187	-1.138	.768	.703		ITGA3_WFL	-.498	-1.680	.699	.419		ITGA3_WFL	-.575	-1.750	.614	.639		ITGA3_WFL	.064	-.712	.839	.872		ITGA3_WFL	-.298	-1.119	.529	.483		ITGA3_WFL	-.129
N_ITGA3_ConA	-.013	-.946	.920	.978		N_ITGA3_ConA	.227	-1.178	1.626	.754		N_ITGA3_ConA	-.291	-1.195	.621	.536		N_ITGA3_ConA	.532	-.550	1.597	.339		N_ITGA3_ConA	-.793	-2.213	.658	.289		N_ITGA3_ConA	.172	-1.233	1.570	.813		N_ITGA3_ConA	.073	-.814	.957	.874		N_ITGA3_ConA	-.119	-1.100	.866	.816		N_ITGA3_ConA	-.578
N_ITGA3_AAL	-.162	-1.094	.776	.739		N_ITGA3_AAL	1.103	-.363	2.537	.142		N_ITGA3_AAL	.043	-.861	.944	.928		N_ITGA3_AAL	1.210	.057	2.330	.040		N_ITGA3_AAL	-.889	-2.317	.572	.237		N_ITGA3_AAL	.669	-.762	2.078	.364		N_ITGA3_AAL	-.324	-1.211	.573	.484		N_ITGA3_AAL	-.073	-1.055	.910	.885		N_ITGA3_AAL	-.026
N_ITGA3_UEA	.057	-.877	.990	.906		N_ITGA3_UEA	-.019	-1.418	1.381	.979		N_ITGA3_UEA	.495	-.431	1.406	.298		N_ITGA3_UEA	.062	-.997	1.120	.909		N_ITGA3_UEA	.270	-1.140	1.670	.712		N_ITGA3_UEA	-.110	-1.509	1.292	.879		N_ITGA3_UEA	.471	-.436	1.364	.312		N_ITGA3_UEA	1.408	.296	2.485	.151		N_ITGA3_UEA	.463
N_ITGA3_MAA	-.010	-.943	.923	.984		N_ITGA3_MAA	.262	-1.145	1.660	.719		N_ITGA3_MAA	.031	-.872	.933	.947		N_ITGA3_MAA	.502	-.577	1.567	.366		N_ITGA3_MAA	-.387	-1.788	1.031	.599		N_ITGA3_MAA	-.286	-1.685	1.123	.695		N_ITGA3_MAA	-.146	-1.031	.743	.750		N_ITGA3_MAA	.576	-.435	1.569	.267		N_ITGA3_MAA	-.146
N_ITGA3_SBA	.231	-.720	1.175	.638		N_ITGA3_SBA	.619	-.808	2.027	.400		N_ITGA3_SBA	.380	-.553	1.300	.430		N_ITGA3_SBA	.714	-.391	1.796	.208		N_ITGA3_SBA	-.708	-2.124	.738	.343		N_ITGA3_SBA	.636	-.794	2.045	.388		N_ITGA3_SBA	-.109	-1.025	.810	.818		N_ITGA3_SBA	.302	-.699	1.293	.559		N_ITGA3_SBA	.144
N_ITGA3_WFL	.094	-.852	1.037	.847		N_ITGA3_WFL	.371	-1.041	1.772	.611		N_ITGA3_WFL	.255	-.671	1.172	.594		N_ITGA3_WFL	.614	-.482	1.689	.276		N_ITGA3_WFL	-.866	-2.294	.598	.251		N_ITGA3_WFL	.183	-1.223	1.582	.802		N_ITGA3_WFL	-.114	-1.030	.806	.811		N_ITGA3_WFL	.142	-.852	1.131	.783		N_ITGA3_WFL	.131
ITGA5_ConA	.116	-.705	.935	.784		ITGA5_ConA	.234	-.939	1.401	.698		ITGA5_ConA	-.634	-1.432	.178	.127		ITGA5_ConA	.628	-.348	1.590	.209		ITGA5_ConA	-.386	-1.565	.804	.529		ITGA5_ConA	.698	-.499	1.878	.255		ITGA5_ConA	.048	-.728	.822	.905		ITGA5_ConA	-.727	-1.566	.128	.039		ITGA5_ConA	.217
ITGA5_AAL	.240	-.585	1.060	.571		ITGA5_AAL	.204	-.968	1.371	.735		ITGA5_AAL	-.356	-1.143	.438	.383		ITGA5_AAL	.408	-.555	1.362	.409		ITGA5_AAL	-.241	-1.418	.943	.693		ITGA5_AAL	.245	-.929	1.414	.685		ITGA5_AAL	.476	-.317	1.258	.242		ITGA5_AAL	-.393	-1.216	.439	.220		ITGA5_AAL	.372
ITGA5_UEA	.262	-.563	1.083	.537		ITGA5_UEA	-.273	-1.441	.900	.651		ITGA5_UEA	-.437	-1.226	.362	.286		ITGA5_UEA	.027	-.925	.978	.957		ITGA5_UEA	-.733	-1.926	.480	.016		ITGA5_UEA	-.583	-1.759	.606	.339		ITGA5_UEA	.165	-.613	.940	.680		ITGA5_UEA	-.461	-1.287	.374	.282		ITGA5_UEA	-.208
ITGA5_MAA	.482	-.355	1.308	.125		ITGA5_MAA	.270	-.904	1.437	.655		ITGA5_MAA	-.560	-1.354	.247	.258		ITGA5_MAA	.358	-.603	1.311	.468		ITGA5_MAA	-.227	-1.404	.957	.711		ITGA5_MAA	.199	-.975	1.367	.743		ITGA5_MAA	.516	-.280	1.300	.206		ITGA5_MAA	-.396	-1.219	.436	.354		ITGA5_MAA	.163
ITGA5_SBA	.366	-.464	1.189	.390		ITGA5_SBA	-.023	-1.191	1.145	.970		ITGA5_SBA	-.017	-.801	.766	.966		ITGA5_SBA	.218	-.737	1.169	.657		ITGA5_SBA	.236	-.947	1.413	.699		ITGA5_SBA	-.495	-1.668	.690	.416		ITGA5_SBA	.524	-.272	1.309	.199		ITGA5_SBA	.074	-.746	.893	.860		ITGA5_SBA	.195
ITGA5_WFL	.550	-.291	1.379	.202		ITGA5_WFL	.442	-.738	1.612	.466		ITGA5_WFL	-.445	-1.234	.354	.278		ITGA5_WFL	.302	-.656	1.254	.540		ITGA5_WFL	-.465	-1.646	.730	.450		ITGA5_WFL	-.100	-1.269	1.071	.869		ITGA5_WFL	.033	-.743	.808	.934		ITGA5_WFL	-.190	-1.009	.634	.654		ITGA5_WFL	-.146
N_ITGA5_ConA	.432	-.520	1.370	.378		N_ITGA5_ConA	.535	-.885	1.939	.465		N_ITGA5_ConA	-.377	-1.283	.540	.424		N_ITGA5_ConA	.548	-.535	1.614	.325		N_ITGA5_ConA	-.512	-1.917	.914	.488		N_ITGA5_ConA	-.070	-1.470	1.331	.923		N_ITGA5_ConA	.516	-.394	1.412	.270		N_ITGA5_ConA	.044	-.939	1.025	.932		N_ITGA5_ConA	-.433
N_ITGA5_AAL	.389	-.560	1.326	.426		N_ITGA5_AAL	.289	-1.119	1.688	.691		N_ITGA5_AAL	.405	-.514	1.312	.392		N_ITGA5_AAL	.398	-.675	1.459	.472		N_ITGA5_AAL	-.391	-1.793	1.027	.594		N_ITGA5_AAL	.141	-1.263	1.540	.846		N_ITGA5_AAL	.431	-.473	1.322	.354		N_ITGA5_AAL	.840	-.196	1.852	.376		N_ITGA5_AAL	.365
N_ITGA5_UEA	.467	-.487	1.407	.341		N_ITGA5_UEA	.258	-1.149	1.656	.723		N_ITGA5_UEA	.476	-.449	1.385	.317		N_ITGA5_UEA	.446	-.630	1.508	.421		N_ITGA5_UEA	-.303	-1.703	1.109	.679		N_ITGA5_UEA	-.039	-1.438	1.362	.957		N_ITGA5_UEA	.418	-.485	1.309	.368		N_ITGA5_UEA	.813	-.220	1.822	.375		N_ITGA5_UEA	.280
N_ITGA5_MAA	.419	-.532	1.357	.392		N_ITGA5_MAA	.701	-.730	2.111	.341		N_ITGA5_MAA	.514	-.414	1.425	.281		N_ITGA5_MAA	.769	-.332	1.849	.173		N_ITGA5_MAA	-.646	-2.057	.791	.384		N_ITGA5_MAA	.143	-1.261	1.542	.844		N_ITGA5_MAA	.192	-.698	1.077	.676		N_ITGA5_MAA	.825	-.209	1.835	.349		N_ITGA5_MAA	.192
N_ITGA5_SBA	.398	-.563	1.346	.422		N_ITGA5_SBA	.726	-.709	2.138	.326		N_ITGA5_SBA	.440	-.497	1.363	.361		N_ITGA5_SBA	.746	-.361	1.831	.189		N_ITGA5_SBA	-.753	-2.172	.699	.315		N_ITGA5_SBA	-.323	-1.723	1.088	.658		N_ITGA5_SBA	.238	-.686	1.155	.618		N_ITGA5_SBA	.484	-.529	1.481	.353		N_ITGA5_SBA	-.564
N_ITGA5_WFL	.446	-.518	1.396	.369		N_ITGA5_WFL	.317	-1.093	1.716	.664		N_ITGA5_WFL	.565	-.382	1.494	.246		N_ITGA5_WFL	.369	-.709	1.434	.507		N_ITGA5_WFL	-.482	-1.887	.944	.514		N_ITGA5_WFL	.078	-1.324	1.478	.914		N_ITGA5_WFL	.452	-.486	1.375	.275		N_ITGA5_WFL	.570	-.449	1.572	.479		N_ITGA5_WFL	.287
ITGA6_ConA	-.065	-.884	.755	.878		ITGA6_ConA	-.405	-1.574	.774	.504		ITGA6_ConA	-.039	-.822	.745	.924		ITGA6_ConA	-.008	-.959	.943	.986		ITGA6_ConA	.691	-.519	1.881	.266		ITGA6_ConA	-.074	-1.243	1.097	.903		ITGA6_ConA	.144	-.634	.918	.720		ITGA6_ConA	.132	-.690	.951	.755		ITGA6_ConA	.239
ITGA6_AAL	.133	-.688	.952	.753		ITGA6_AAL	.213	-.959	1.380	.725		ITGA6_AAL	-.140	-.923	.646	.730		ITGA6_AAL	.437	-.527	1.392	.377		ITGA6_AAL	-.155	-1.331	1.027	.800		ITGA6_AAL	.032	-1.138	1.202	.957		ITGA6_AAL	.439	-.352	1.220	.279		ITGA6_AAL	-.057	-.876	.764	.893		ITGA6_AAL	.460
ITGA6_UEA	-.200	-1.019	.624	.638		ITGA6_UEA	-1.157	-2.362	.071	.446		ITGA6_UEA	-.345	-1.132	.448	.467		ITGA6_UEA	-.467	-1.423	.499	.563		ITGA6_UEA	-.277	-1.455	.908	.650		ITGA6_UEA	-1.042	-2.242	.180	.486		ITGA6_UEA	.081	-.696	.855	.841		ITGA6_UEA	-.076	-.895	.744	.857		ITGA6_UEA	.026
ITGA6_MAA	.215	-.610	1.034	.613		ITGA6_MAA	-.117	-1.284	1.053	.846		ITGA6_MAA	-.252	-1.036	.538	.535		ITGA6_MAA	.186	-.769	1.137	.705		ITGA6_MAA	.630	-.575	1.817	.647		ITGA6_MAA	-.178	-1.347	.995	.768		ITGA6_MAA	.494	-.300	1.278	.224		ITGA6_MAA	.071	-.749	.890	.867		ITGA6_MAA	.311
ITGA6_SBA	.474	-.415	1.352	.299		ITGA6_SBA	.299	-.882	1.472	.623		ITGA6_SBA	-.144	-.973	.689	.738		ITGA6_SBA	.562	-.425	1.535	.268		ITGA6_SBA	-.348	-1.535	.852	.575		ITGA6_SBA	.074	-1.103	1.248	.904		ITGA6_SBA	.299	-.540	1.130	.489		ITGA6_SBA	-.286	-1.158	.593	.527		ITGA6_SBA	.234
ITGA6_WFL	.342	-.540	1.215	.451		ITGA6_WFL	.003	-1.170	1.176	.996		ITGA6_WFL	-.476	-1.313	.373	.351		ITGA6_WFL	.093	-.872	1.057	.851		ITGA6_WFL	-.487	-1.678	.722	.435		ITGA6_WFL	-.533	-1.714	.662	.385		ITGA6_WFL	.098	-.733	.927	.819		ITGA6_WFL	-.461	-1.338	.428	.312		ITGA6_WFL	.023
N_ITGA6_ConA	.060	-.885	1.003	.903		N_ITGA6_ConA	.546	-.876	1.951	.456		N_ITGA6_ConA	.261	-.664	1.178	.585		N_ITGA6_ConA	.739	-.368	1.822	.194		N_ITGA6_ConA	-.827	-2.251	.633	.272		N_ITGA6_ConA	.090	-1.312	1.490	.901		N_ITGA6_ConA	-.240	-1.156	.685	.616		N_ITGA6_ConA	.058	-.934	1.047	.911		N_ITGA6_ConA	-.197
N_ITGA6_AAL	.312	-.643	1.258	.526		N_ITGA6_AAL	.286	-1.122	1.685	.694		N_ITGA6_AAL	.393	-.541	1.313	.414		N_ITGA6_AAL	.384	-.695	1.450	.490		N_ITGA6_AAL	-.376	-1.777	1.042	.610		N_ITGA6_AAL	.160	-1.245	1.559	.826		N_ITGA6_AAL	.325	-.605	1.243	.498		N_ITGA6_AAL	.849	-.199	1.871	.358		N_ITGA6_AAL	.326
N_ITGA6_UEA	.269	-.684	1.214	.585		N_ITGA6_UEA	-.109	-1.508	1.293	.881		N_ITGA6_UEA	.370	-.562	1.290	.442		N_ITGA6_UEA	.264	-.808	1.327	.634		N_ITGA6_UEA	-.277	-1.677	1.135	.705		N_ITGA6_UEA	-.346	-1.746	1.067	.636		N_ITGA6_UEA	.195	-.727	1.111	.683		N_ITGA6_UEA	.816	-.228	1.835	.357		N_ITGA6_UEA	.061
N_ITGA6_MAA	.366	-.592	1.313	.459		N_ITGA6_MAA	.382	-1.031	1.782	.601		N_ITGA6_MAA	.576	-.373	1.506	.185		N_ITGA6_MAA	.581	-.512	1.655	.302		N_ITGA6_MAA	-.647	-2.059	.794	.385		N_ITGA6_MAA	-.342	-1.742	1.070	.640		N_ITGA6_MAA	-.063	-.979	.855	.894		N_ITGA6_MAA	.571	-.448	1.573	.276		N_ITGA6_MAA	-.002
N_ITGA6_SBA	.112	-.848	1.068	.822		N_ITGA6_SBA	.350	-1.062	1.751	.632		N_ITGA6_SBA	.320	-.627	1.256	.513		N_ITGA6_SBA	.634	-.472	1.718	.265		N_ITGA6_SBA	-.793	-2.217	.668	.293		N_ITGA6_SBA	-.190	-1.590	1.216	.794		N_ITGA6_SBA	.128	-.810	1.060	.793		N_ITGA6_SBA	.824	-.301	1.922	.412		N_ITGA6_SBA	-.128
N_ITGA6_WFL	.397	-.578	1.357	.430		N_ITGA6_WFL	.265	-1.143	1.665	.716		N_ITGA6_WFL	.419	-.534	1.358	.394		N_ITGA6_WFL	.381	-.704	1.453	.496		N_ITGA6_WFL	-.395	-1.797	1.026	.593		N_ITGA6_WFL	.090	-1.313	1.490	.902		N_ITGA6_WFL	.389	-.562	1.327	.428		N_ITGA6_WFL	1.006	-.142	2.122	.392		N_ITGA6_WFL	.207
ITGB1_ConA	-.125	-.995	.749	.782		ITGB1_ConA	.417	-.769	1.592	.495		ITGB1_ConA	-.859	-1.722	.024	.057		ITGB1_ConA	.760	-.243	1.744	.139		ITGB1_ConA	-.490	-1.682	.718	.432		ITGB1_ConA	.469	-.722	1.648	.444		ITGB1_ConA	.281	-.557	1.112	.515		ITGB1_ConA	-.434	-1.310	.454	.341		ITGB1_ConA	-.501
ITGB1_AAL	.051	-.821	.921	.910		ITGB1_AAL	-.217	-1.390	.961	.721		ITGB1_AAL	-.806	-1.664	.072	.072		ITGB1_AAL	.217	-.752	1.180	.664		ITGB1_AAL	.035	-1.153	1.221	.955		ITGB1_AAL	-.171	-1.345	1.008	.779		ITGB1_AAL	.559	-.296	1.400	.167		ITGB1_AAL	-.247	-1.118	.631	.585		ITGB1_AAL	-.102
ITGB1_UEA	.022	-.849	.893	.960		ITGB1_UEA	-.184	-1.357	.993	.761		ITGB1_UEA	-.439	-1.275	.408	.381		ITGB1_UEA	-.066	-1.029	.899	.895		ITGB1_UEA	-.430	-1.620	.775	.489		ITGB1_UEA	-.538	-1.719	.658	.381		ITGB1_UEA	.319	-.521	1.150	.461		ITGB1_UEA	-.259	-1.130	.619	.567		ITGB1_UEA	.045
ITGB1_MAA	.188	-.687	1.059	.677		ITGB1_MAA	.018	-1.156	1.191	.977		ITGB1_MAA	-.924	-1.793	-.034	.097		ITGB1_MAA	.220	-.750	1.183	.660		ITGB1_MAA	.307	-.890	1.494	.620		ITGB1_MAA	.404	-.784	1.581	.509		ITGB1_MAA	.533	-.320	1.373	.172		ITGB1_MAA	-.355	-1.229	.528	.434		ITGB1_MAA	.165
ITGB1_SBA	.092	-.780	.962	.838		ITGB1_SBA	.496	-.694	1.673	.418		ITGB1_SBA	-.945	-1.816	-.053	.065		ITGB1_SBA	.725	-.275	1.707	.038		ITGB1_SBA	-.483	-1.675	.725	.438		ITGB1_SBA	-.109	-1.283	1.069	.858		ITGB1_SBA	.583	-.274	1.426	.151		ITGB1_SBA	-.395	-1.269	.490	.385		ITGB1_SBA	-.702
ITGB1_WFL	.073	-.799	.944	.870		ITGB1_WFL	-.395	-1.570	.790	.517		ITGB1_WFL	-1.239	-2.143	-.308	.028		ITGB1_WFL	-.231	-1.195	.738	.644		ITGB1_WFL	-.257	-1.443	.938	.678		ITGB1_WFL	-.604	-1.787	.596	.327		ITGB1_WFL	-.143	-.972	.690	.739		ITGB1_WFL	-.461	-1.338	.428	.197		ITGB1_WFL	-.811
N_ITGB1_ConA	.712	-.292	1.692	.167		N_ITGB1_ConA	1.114	-.364	2.554	.141		N_ITGB1_ConA	.689	-.290	1.645	.170		N_ITGB1_ConA	1.275	.089	2.424	.035		N_ITGB1_ConA	-1.158	-2.621	.355	.136		N_ITGB1_ConA	.164	-1.241	1.563	.822		N_ITGB1_ConA	.101	-.835	1.034	.835		N_ITGB1_ConA	.303	-.778	1.373	.587		N_ITGB1_ConA	-.556
N_ITGB1_AAL	.706	-.297	1.686	.092		N_ITGB1_AAL	.482	-.938	1.885	.511		N_ITGB1_AAL	.936	-.073	1.917	.054		N_ITGB1_AAL	.602	-.501	1.684	.289		N_ITGB1_AAL	-.526	-1.933	.906	.479		N_ITGB1_AAL	-.308	-1.708	1.104	.674		N_ITGB1_AAL	.530	-.432	1.475	.284		N_ITGB1_AAL	1.234	.054	2.377	.244		N_ITGB1_AAL	.084
N_ITGB1_UEA	-.369	-1.328	.604	.463		N_ITGB1_UEA	-1.055	-2.490	.416	.591		N_ITGB1_UEA	-.072	-1.005	.863	.882		N_ITGB1_UEA	-.233	-1.302	.844	.676		N_ITGB1_UEA	-.237	-1.635	1.174	.747		N_ITGB1_UEA	-1.959	-3.517	-.343	.017		N_ITGB1_UEA	-.055	-.988	.880	.910		N_ITGB1_UEA	.850	-.278	1.951	.142		N_ITGB1_UEA	-.660
N_ITGB1_MAA	.406	-.569	1.367	.420		N_ITGB1_MAA	.657	-.776	2.067	.374		N_ITGB1_MAA	.552	-.413	1.498	.266		N_ITGB1_MAA	.965	-.177	2.077	.099		N_ITGB1_MAA	-.937	-2.374	.543	.219		N_ITGB1_MAA	-.051	-1.451	1.351	.945		N_ITGB1_MAA	.219	-.722	1.152	.653		N_ITGB1_MAA	.708	-.404	1.797	.215		N_ITGB1_MAA	-.378
N_ITGB1_SBA	.341	-.630	1.300	.496		N_ITGB1_SBA	.457	-.962	1.859	.533		N_ITGB1_SBA	.576	-.391	1.524	.247		N_ITGB1_SBA	.708	-.405	1.797	.216		N_ITGB1_SBA	-.900	-2.333	.575	.237		N_ITGB1_SBA	.040	-1.362	1.440	.956		N_ITGB1_SBA	.294	-.651	1.229	.511		N_ITGB1_SBA	.319	-.763	1.390	.568		N_ITGB1_SBA	-.147
N_ITGB1_WFL	.619	-.375	1.592	.139		N_ITGB1_WFL	.696	-.739	2.108	.346		N_ITGB1_WFL	.878	-.124	1.852	.067		N_ITGB1_WFL	.734	-.381	1.825	.200		N_ITGB1_WFL	-.631	-2.043	.812	.398		N_ITGB1_WFL	.433	-.986	1.835	.555		N_ITGB1_WFL	.415	-.538	1.354	.399		N_ITGB1_WFL	.512	-.583	1.589	.364		N_ITGB1_WFL	.225
ITGB4_ConA	.531	-.362	1.411	.247		ITGB4_ConA	.648	-.551	1.831	.292		ITGB4_ConA	-.287	-1.118	.551	.506		ITGB4_ConA	.969	-.054	1.969	.064		ITGB4_ConA	-.777	-1.984	.457	.220		ITGB4_ConA	.351	-.834	1.527	.565		ITGB4_ConA	.234	-.602	1.064	.586		ITGB4_ConA	-.508	-1.387	.384	.158		ITGB4_ConA	.100
ITGB4_AAL	-.100	-.970	.773	.824		ITGB4_AAL	.046	-1.128	1.219	.940		ITGB4_AAL	-.128	-.957	.704	.766		ITGB4_AAL	.421	-.558	1.389	.403		ITGB4_AAL	.060	-1.128	1.245	.923		ITGB4_AAL	.089	-1.088	1.264	.883		ITGB4_AAL	.552	-.302	1.393	.208		ITGB4_AAL	.163	-.711	1.034	.717		ITGB4_AAL	.262
ITGB4_UEA	-.262	-1.133	.616	.562		ITGB4_UEA	-1.626	-2.889	-.327	.014		ITGB4_UEA	-.447	-1.283	.400	.304		ITGB4_UEA	-.595	-1.570	.395	.241		ITGB4_UEA	.867	-.376	2.082	.478		ITGB4_UEA	-1.052	-2.263	.185	.096		ITGB4_UEA	.323	-.517	1.155	.454		ITGB4_UEA	.420	-.467	1.295	.470		ITGB4_UEA	.019
ITGB4_MAA	.596	-.303	1.479	.087		ITGB4_MAA	.397	-.788	1.572	.515		ITGB4_MAA	-.394	-1.228	.450	.422		ITGB4_MAA	.591	-.399	1.565	.245		ITGB4_MAA	-.236	-1.422	.958	.702		ITGB4_MAA	-.196	-1.371	.984	.747		ITGB4_MAA	.697	-.169	1.547	.084		ITGB4_MAA	-.153	-1.024	.721	.734		ITGB4_MAA	.036
ITGB4_SBA	.526	-.367	1.406	.123		ITGB4_SBA	.550	-.643	1.729	.370		ITGB4_SBA	-.435	-1.270	.412	.317		ITGB4_SBA	.646	-.348	1.623	.031		ITGB4_SBA	-.672	-1.873	.551	.286		ITGB4_SBA	.423	-.766	1.600	.490		ITGB4_SBA	.677	-.188	1.525	.091		ITGB4_SBA	-.677	-1.565	.228	.049		ITGB4_SBA	.070
ITGB4_WFL	.873	-.051	1.776	.064		ITGB4_WFL	.045	-1.129	1.218	.940		ITGB4_WFL	-.204	-1.034	.630	.635		ITGB4_WFL	.298	-.674	1.263	.552		ITGB4_WFL	-.289	-1.475	.907	.640		ITGB4_WFL	-.339	-1.515	.846	.578		ITGB4_WFL	.065	-.766	.894	.880		ITGB4_WFL	-.502	-1.381	.390	.273		ITGB4_WFL	.148
N_ITGB4_ConA	.380	-.593	1.340	.449		N_ITGB4_ConA	.311	-1.100	1.710	.670		N_ITGB4_ConA	.408	-.545	1.346	.406		N_ITGB4_ConA	.591	-.510	1.673	.297		N_ITGB4_ConA	-.710	-2.127	.741	.344		N_ITGB4_ConA	.272	-1.138	1.671	.710		N_ITGB4_ConA	-.008	-.942	.926	.986		N_ITGB4_ConA	.504	-.591	1.580	.628		N_ITGB4_ConA	.300
N_ITGB4_AAL	.811	-.204	1.800	.058		N_ITGB4_AAL	.629	-.801	2.037	.394		N_ITGB4_AAL	.448	-.507	1.389	.363		N_ITGB4_AAL	.795	-.327	1.891	.167		N_ITGB4_AAL	-.641	-2.054	.802	.391		N_ITGB4_AAL	.068	-1.334	1.468	.926		N_ITGB4_AAL	.660	-.316	1.613	.153		N_ITGB4_AAL	.799	-.323	1.895	.419		N_ITGB4_AAL	-.022
N_ITGB4_UEA	.617	-.376	1.590	.133		N_ITGB4_UEA	.361	-1.052	1.762	.621		N_ITGB4_UEA	.619	-.352	1.570	.176		N_ITGB4_UEA	.615	-.489	1.697	.279		N_ITGB4_UEA	-.349	-1.749	1.069	.636		N_ITGB4_UEA	-.142	-1.541	1.263	.846		N_ITGB4_UEA	.368	-.582	1.305	.453		N_ITGB4_UEA	1.137	-.029	2.268	.311		N_ITGB4_UEA	.127
N_ITGB4_MAA	-.101	-1.057	.858	.839		N_ITGB4_MAA	.296	-1.114	1.696	.685		N_ITGB4_MAA	-.153	-1.086	.785	.753		N_ITGB4_MAA	.756	-.361	1.849	.187		N_ITGB4_MAA	-1.258	-2.734	.271	.109		N_ITGB4_MAA	.071	-1.331	1.471	.922		N_ITGB4_MAA	-.188	-1.121	.751	.698		N_ITGB4_MAA	.207	-.869	1.276	.828		N_ITGB4_MAA	-.118
N_ITGB4_SBA	.402	-.573	1.363	.424		N_ITGB4_SBA	.820	-.627	2.238	.271		N_ITGB4_SBA	.594	-.375	1.543	.233		N_ITGB4_SBA	1.120	-.043	2.248	.059		N_ITGB4_SBA	-1.353	-2.842	.194	.088		N_ITGB4_SBA	.005	-1.396	1.405	.995		N_ITGB4_SBA	-.055	-.988	.879	.909		N_ITGB4_SBA	.266	-.812	1.336	.633		N_ITGB4_SBA	-.373
N_ITGB4_WFL	.636	-.359	1.610	.214		N_ITGB4_WFL	.478	-.942	1.881	.515		N_ITGB4_WFL	.601	-.369	1.550	.228		N_ITGB4_WFL	.602	-.500	1.684	.288		N_ITGB4_WFL	-.666	-2.081	.780	.373		N_ITGB4_WFL	.130	-1.275	1.529	.859		N_ITGB4_WFL	.544	-.420	1.489	.273		N_ITGB4_WFL	.711	-.402	1.800	.480		N_ITGB4_WFL	.019
S_ITGA2_ConA	-.148	-1.071	.779	.757		S_ITGA2_ConA	.081	-1.098	1.258	.894		S_ITGA2_ConA	-.051	-.920	.820	.910		S_ITGA2_ConA	.366	-.622	1.343	.472		S_ITGA2_ConA	-.402	-1.599	.812	.522		S_ITGA2_ConA	.400	-.795	1.582	.516		S_ITGA2_ConA	-.628	-1.514	.276	.252		S_ITGA2_ConA	-.274	-1.199	.658	.568		S_ITGA2_ConA	-.685
S_ITGA2_AAL	-.839	-1.750	.093	.078		S_ITGA2_AAL	.241	-.940	1.416	.692		S_ITGA2_AAL	-.237	-1.081	.613	.588		S_ITGA2_AAL	.281	-.696	1.251	.351		S_ITGA2_AAL	-.441	-1.635	.769	.481		S_ITGA2_AAL	.618	-.587	1.805	.318		S_ITGA2_AAL	-.320	-1.165	.534	.467		S_ITGA2_AAL	-.557	-1.483	.384	.249		S_ITGA2_AAL	-.512
S_ITGA2_UEA	-.168	-1.048	.716	.712		S_ITGA2_UEA	.924	-.301	2.125	.003		S_ITGA2_UEA	-.246	-1.090	.605	.575		S_ITGA2_UEA	1.053	.013	2.068	.003		S_ITGA2_UEA	-1.278	-2.544	.029	.001		S_ITGA2_UEA	-.091	-1.267	1.089	.882		S_ITGA2_UEA	-.324	-1.169	.531	.462		S_ITGA2_UEA	-.484	-1.406	.452	.314		S_ITGA2_UEA	-.999
S_ITGA2_MAA	-.829	-1.738	.102	.171		S_ITGA2_MAA	.343	-.843	1.519	.575		S_ITGA2_MAA	-.439	-1.288	.423	.322		S_ITGA2_MAA	.552	-.441	1.530	.074		S_ITGA2_MAA	-.614	-1.816	.610	.330		S_ITGA2_MAA	.589	-.613	1.775	.340		S_ITGA2_MAA	-.439	-1.288	.423	.322		S_ITGA2_MAA	-.687	-1.621	.264	.044		S_ITGA2_MAA	-.636
S_ITGA2_SBA	-.853	-1.765	.080	.199		S_ITGA2_SBA	.408	-.780	1.586	.505		S_ITGA2_SBA	-.564	-1.420	.306	.259		S_ITGA2_SBA	.588	-.408	1.568	.250		S_ITGA2_SBA	-.669	-1.874	.561	.291		S_ITGA2_SBA	.321	-.866	1.499	.600		S_ITGA2_SBA	-.165	-1.008	.682	.706		S_ITGA2_SBA	-.572	-1.499	.370	.237		S_ITGA2_SBA	-.530
S_ITGA2_WFL	-.448	-1.377	.494	.355		S_ITGA2_WFL	-.056	-1.233	1.123	.927		S_ITGA2_WFL	-.136	-1.005	.737	.763		S_ITGA2_WFL	.210	-.771	1.185	.678		S_ITGA2_WFL	-.318	-1.513	.890	.611		S_ITGA2_WFL	.318	-.872	1.499	.604		S_ITGA2_WFL	-1.027	-1.949	-.079	.078		S_ITGA2_WFL	-.773	-1.722	.197	.119		S_ITGA2_WFL	-.883
S_ITGA3_ConA	-.077	-1.000	.848	.872		S_ITGA3_ConA	.170	-1.012	1.346	.781		S_ITGA3_ConA	.053	-.817	.923	.906		S_ITGA3_ConA	.487	-.509	1.469	.342		S_ITGA3_ConA	-.536	-1.739	.688	.396		S_ITGA3_ConA	.155	-1.029	1.334	.800		S_ITGA3_ConA	-.487	-1.365	.404	.287		S_ITGA3_ConA	-.335	-1.261	.600	.486		S_ITGA3_ConA	-.860
S_ITGA3_AAL	.284	-.605	1.165	.535		S_ITGA3_AAL	.444	-.746	1.622	.468		S_ITGA3_AAL	.303	-.550	1.148	.490		S_ITGA3_AAL	.449	-.537	1.423	.376		S_ITGA3_AAL	-.504	-1.700	.712	.422		S_ITGA3_AAL	.322	-.865	1.500	.599		S_ITGA3_AAL	-.540	-1.394	.329	.226		S_ITGA3_AAL	-.230	-1.145	.692	.629		S_ITGA3_AAL	-.448
S_ITGA3_UEA	-.454	-1.340	.445	.478		S_ITGA3_UEA	.440	-.750	1.618	.473		S_ITGA3_UEA	-.216	-1.060	.633	.621		S_ITGA3_UEA	.105	-.867	1.073	.835		S_ITGA3_UEA	-.350	-1.541	.855	.575		S_ITGA3_UEA	.438	-.755	1.618	.476		S_ITGA3_UEA	-.412	-1.261	.447	.351		S_ITGA3_UEA	-.348	-1.266	.580	.467		S_ITGA3_UEA	.452
S_ITGA3_MAA	.071	-.810	.951	.875		S_ITGA3_MAA	.505	-.689	1.685	.411		S_ITGA3_MAA	.165	-.682	1.008	.706		S_ITGA3_MAA	.447	-.539	1.421	.378		S_ITGA3_MAA	-.579	-1.779	.642	.358		S_ITGA3_MAA	.444	-.749	1.625	.470		S_ITGA3_MAA	-.732	-1.599	.154	.162		S_ITGA3_MAA	-.516	-1.440	.422	.284		S_ITGA3_MAA	.386
S_ITGA3_SBA	-.414	-1.299	.482	.369		S_ITGA3_SBA	-.086	-1.260	1.091	.888		S_ITGA3_SBA	-.232	-1.076	.618	.597		S_ITGA3_SBA	.071	-.900	1.039	.888		S_ITGA3_SBA	-.024	-1.214	1.167	.969		S_ITGA3_SBA	.534	-.665	1.718	.386		S_ITGA3_SBA	-.787	-1.659	.104	.134		S_ITGA3_SBA	-.661	-1.593	.288	.047		S_ITGA3_SBA	-.038
S_ITGA3_WFL	-.272	-1.196	.660	.571		S_ITGA3_WFL	-.794	-1.990	.424	.204		S_ITGA3_WFL	.011	-.859	.881	.980		S_ITGA3_WFL	-.317	-1.293	.669	.533		S_ITGA3_WFL	.927	-.340	2.159	.483		S_ITGA3_WFL	.527	-.676	1.713	.395		S_ITGA3_WFL	-1.237	-2.185	-.259	.048		S_ITGA3_WFL	-.651	-1.591	.307	.064		S_ITGA3_WFL	.247
S_ITGA5_ConA	-.320	-1.246	.614	.506		S_ITGA5_ConA	.369	-.820	1.548	.547		S_ITGA5_ConA	.056	-.815	.926	.900		S_ITGA5_ConA	.454	-.540	1.434	.375		S_ITGA5_ConA	-.689	-1.901	.550	.280		S_ITGA5_ConA	-.051	-1.230	1.131	.934		S_ITGA5_ConA	.211	-.665	1.080	.641		S_ITGA5_ConA	-.477	-1.408	.467	.326		S_ITGA5_ConA	-.760
S_ITGA5_AAL	-.796	-1.703	.131	.093		S_ITGA5_AAL	.137	-1.041	1.311	.822		S_ITGA5_AAL	-.258	-1.102	.593	.556		S_ITGA5_AAL	.359	-.622	1.330	.478		S_ITGA5_AAL	-.505	-1.701	.710	.421		S_ITGA5_AAL	.323	-.864	1.501	.598		S_ITGA5_AAL	-.126	-.969	.721	.773		S_ITGA5_AAL	-.457	-1.379	.477	.341		S_ITGA5_AAL	-.660
S_ITGA5_UEA	-.477	-1.365	.422	.302		S_ITGA5_UEA	.252	-.930	1.426	.680		S_ITGA5_UEA	-.031	-.874	.814	.944		S_ITGA5_UEA	.565	-.429	1.544	.268		S_ITGA5_UEA	-.676	-1.882	.554	.286		S_ITGA5_UEA	.224	-.960	1.400	.714		S_ITGA5_UEA	-.261	-1.105	.590	.552		S_ITGA5_UEA	-.456	-1.378	.478	.342		S_ITGA5_UEA	-.457
S_ITGA5_MAA	.259	-.629	1.139	.572		S_ITGA5_MAA	.265	-.917	1.440	.664		S_ITGA5_MAA	.343	-.512	1.190	.435		S_ITGA5_MAA	.330	-.649	1.301	.513		S_ITGA5_MAA	-.383	-1.576	.823	.539		S_ITGA5_MAA	.316	-.871	1.494	.606		S_ITGA5_MAA	-.490	-1.342	.375	.335		S_ITGA5_MAA	-.346	-1.264	.581	.469		S_ITGA5_MAA	.286
S_ITGA5_SBA	-.349	-1.231	.543	.447		S_ITGA5_SBA	.474	-.718	1.653	.440		S_ITGA5_SBA	-.170	-1.013	.678	.698		S_ITGA5_SBA	.619	-.379	1.601	.227		S_ITGA5_SBA	-.693	-1.900	.539	.274		S_ITGA5_SBA	.362	-.827	1.541	.555		S_ITGA5_SBA	-.148	-.991	.699	.734		S_ITGA5_SBA	-.545	-1.470	.395	.259		S_ITGA5_SBA	-.910
S_ITGA5_WFL	.402	-.537	1.330	.406		S_ITGA5_WFL	.355	-.834	1.534	.562		S_ITGA5_WFL	.443	-.445	1.319	.268		S_ITGA5_WFL	.495	-.501	1.477	.334		S_ITGA5_WFL	-.493	-1.694	.727	.434		S_ITGA5_WFL	.348	-.844	1.529	.571		S_ITGA5_WFL	-.997	-1.916	-.053	.094		S_ITGA5_WFL	-.536	-1.470	.412	.271		S_ITGA5_WFL	-.105
S_ITGA6_ConA	-.268	-1.193	.664	.577		S_ITGA6_ConA	.414	-.778	1.594	.500		S_ITGA6_ConA	-.222	-1.092	.654	.623		S_ITGA6_ConA	.580	-.422	1.566	.260		S_ITGA6_ConA	-.634	-1.842	.599	.319		S_ITGA6_ConA	.330	-.860	1.511	.591		S_ITGA6_ConA	-.185	-1.055	.689	.682		S_ITGA6_ConA	-.445	-1.375	.497	.358		S_ITGA6_ConA	-.947
S_ITGA6_AAL	-.382	-1.265	.512	.406		S_ITGA6_AAL	.120	-1.058	1.294	.844		S_ITGA6_AAL	.144	-.703	.987	.742		S_ITGA6_AAL	.201	-.773	1.170	.689		S_ITGA6_AAL	-.335	-1.526	.868	.590		S_ITGA6_AAL	.680	-.529	1.869	.274		S_ITGA6_AAL	-.750	-1.618	.138	.099		S_ITGA6_AAL	-.374	-1.293	.555	.434		S_ITGA6_AAL	-.279
S_ITGA6_UEA	-.239	-1.119	.648	.602		S_ITGA6_UEA	.610	-.590	1.794	.323		S_ITGA6_UEA	-.201	-1.045	.648	.646		S_ITGA6_UEA	.330	-.650	1.301	.513		S_ITGA6_UEA	-.931	-2.157	.327	.149		S_ITGA6_UEA	-.054	-1.231	1.124	.847		S_ITGA6_UEA	-.277	-1.122	.575	.527		S_ITGA6_UEA	-.794	-1.736	.167	.031		S_ITGA6_UEA	-.307
S_ITGA6_MAA	.164	-.720	1.043	.719		S_ITGA6_MAA	.372	-.815	1.549	.543		S_ITGA6_MAA	.268	-.584	1.112	.542		S_ITGA6_MAA	.562	-.431	1.541	.270		S_ITGA6_MAA	-.537	-1.735	.681	.393		S_ITGA6_MAA	.496	-.700	1.679	.420		S_ITGA6_MAA	-.978	-1.868	-.065	.073		S_ITGA6_MAA	-.551	-1.477	.389	.253		S_ITGA6_MAA	.197
S_ITGA6_SBA	.103	-.779	.982	.822		S_ITGA6_SBA	.541	-.655	1.722	.379		S_ITGA6_SBA	-.051	-.894	.793	.906		S_ITGA6_SBA	.820	-.196	1.815	.115		S_ITGA6_SBA	-.837	-2.054	.411	.192		S_ITGA6_SBA	.103	-1.077	1.280	.866		S_ITGA6_SBA	-.292	-1.137	.561	.506		S_ITGA6_SBA	-.314	-1.231	.612	.510		S_ITGA6_SBA	.016
S_ITGA6_WFL	.175	-.753	1.098	.715		S_ITGA6_WFL	.090	-1.090	1.267	.883		S_ITGA6_WFL	.297	-.583	1.168	.512		S_ITGA6_WFL	.199	-.782	1.173	.695		S_ITGA6_WFL	.428	-.788	1.626	.729		S_ITGA6_WFL	.326	-.865	1.507	.596		S_ITGA6_WFL	-.663	-1.551	.244	.247		S_ITGA6_WFL	-.454	-1.384	.488	.349		S_ITGA6_WFL	.385
S_ITGB1_ConA	.126	-.801	1.049	.793		S_ITGB1_ConA	.525	-.673	1.708	.395		S_ITGB1_ConA	-.199	-1.068	.676	.660		S_ITGB1_ConA	.892	-.140	1.899	.091		S_ITGB1_ConA	-1.063	-2.310	.223	.107		S_ITGB1_ConA	-.038	-1.218	1.143	.950		S_ITGB1_ConA	.097	-.775	.966	.829		S_ITGB1_ConA	-.082	-1.005	.843	.863		S_ITGB1_ConA	-.838
S_ITGB1_AAL	-.173	-1.052	.711	.705		S_ITGB1_AAL	.404	-.784	1.581	.509		S_ITGB1_AAL	.047	-.797	.891	.913		S_ITGB1_AAL	.681	-.322	1.666	.186		S_ITGB1_AAL	-.802	-2.016	.442	.210		S_ITGB1_AAL	.267	-.918	1.444	.663		S_ITGB1_AAL	-.618	-1.477	.257	.168		S_ITGB1_AAL	-.380	-1.299	.550	.427		S_ITGB1_AAL	-1.075
S_ITGB1_UEA	-.692	-1.591	.225	.141		S_ITGB1_UEA	.273	-.909	1.448	.654		S_ITGB1_UEA	-.416	-1.265	.444	.346		S_ITGB1_UEA	.522	-.469	1.499	.305		S_ITGB1_UEA	-.740	-1.950	.497	.245		S_ITGB1_UEA	.258	-.927	1.435	.673		S_ITGB1_UEA	-1.023	-1.918	-.104	.029		S_ITGB1_UEA	-.555	-1.481	.386	.251		S_ITGB1_UEA	-.344
S_ITGB1_MAA	.247	-.640	1.127	.589		S_ITGB1_MAA	.556	-.641	1.737	.366		S_ITGB1_MAA	.269	-.583	1.113	.540		S_ITGB1_MAA	.589	-.407	1.569	.249		S_ITGB1_MAA	-.850	-2.068	.399	.185		S_ITGB1_MAA	.378	-.812	1.557	.538		S_ITGB1_MAA	-.721	-1.587	.164	.166		S_ITGB1_MAA	-.468	-1.390	.467	.330		S_ITGB1_MAA	.179
S_ITGB1_SBA	-.456	-1.342	.442	.323		S_ITGB1_SBA	-.818	-2.012	.398	.574		S_ITGB1_SBA	-.498	-1.350	.368	.263		S_ITGB1_SBA	-.163	-1.132	.810	.836		S_ITGB1_SBA	.492	-.722	1.688	.701		S_ITGB1_SBA	.245	-.939	1.422	.689		S_ITGB1_SBA	-.592	-1.449	.281	.186		S_ITGB1_SBA	-.347	-1.265	.581	.467		S_ITGB1_SBA	-.171
S_ITGB1_WFL	-.786	-1.735	.185	.114		S_ITGB1_WFL	-1.172	-2.398	.084	.437		S_ITGB1_WFL	-.316	-1.188	.564	.486		S_ITGB1_WFL	-.620	-1.608	.386	.230		S_ITGB1_WFL	.792	-.459	2.012	.538		S_ITGB1_WFL	.576	-.630	1.764	.353		S_ITGB1_WFL	-1.114	-2.046	-.154	.064		S_ITGB1_WFL	-.736	-1.682	.230	.137		S_ITGB1_WFL	.029
S_ITGB4_ConA	.357	-.580	1.283	.460		S_ITGB4_ConA	.477	-.719	1.658	.439		S_ITGB4_ConA	.173	-.702	1.042	.702		S_ITGB4_ConA	.684	-.327	1.676	.187		S_ITGB4_ConA	-.756	-1.973	.490	.238		S_ITGB4_ConA	.214	-.972	1.394	.727		S_ITGB4_ConA	-.273	-1.144	.605	.546		S_ITGB4_ConA	.019	-.905	.943	.968		S_ITGB4_ConA	-.567
S_ITGB4_AAL	-.672	-1.570	.243	.260		S_ITGB4_AAL	.544	-.652	1.725	.377		S_ITGB4_AAL	-.274	-1.119	.578	.532		S_ITGB4_AAL	.581	-.414	1.561	.255		S_ITGB4_AAL	-.872	-2.092	.380	.175		S_ITGB4_AAL	.419	-.773	1.599	.495		S_ITGB4_AAL	-.375	-1.223	.482	.395		S_ITGB4_AAL	-.396	-1.315	.535	.408		S_ITGB4_AAL	-.271
S_ITGB4_UEA	.217	-.669	1.097	.635		S_ITGB4_UEA	.653	-.550	1.839	.290		S_ITGB4_UEA	-.119	-.962	.727	.785		S_ITGB4_UEA	.830	-.186	1.826	.010		S_ITGB4_UEA	-1.032	-2.268	.239	.113		S_ITGB4_UEA	-.206	-1.383	.976	.735		S_ITGB4_UEA	-.309	-1.155	.544	.481		S_ITGB4_UEA	-.007	-.923	.909	.988		S_ITGB4_UEA	-.596
S_ITGB4_MAA	-.410	-1.294	.486	.373		S_ITGB4_MAA	.813	-.402	2.007	.192		S_ITGB4_MAA	-.314	-1.160	.540	.475		S_ITGB4_MAA	.971	-.060	1.978	.005		S_ITGB4_MAA	-1.251	-2.512	.052	.001		S_ITGB4_MAA	.478	-.717	1.660	.437		S_ITGB4_MAA	-.260	-1.104	.592	.554		S_ITGB4_MAA	-.358	-1.276	.570	.454		S_ITGB4_MAA	-.642
S_ITGB4_SBA	-.435	-1.321	.462	.345		S_ITGB4_SBA	.262	-.920	1.437	.667		S_ITGB4_SBA	-.385	-1.233	.473	.382		S_ITGB4_SBA	.536	-.456	1.513	.293		S_ITGB4_SBA	-.575	-1.775	.646	.361		S_ITGB4_SBA	.499	-.697	1.681	.418		S_ITGB4_SBA	-.558	-1.413	.313	.212		S_ITGB4_SBA	-.528	-1.453	.411	.273		S_ITGB4_SBA	-.394
S_ITGB4_WFL	-.687	-1.629	.275	.368		S_ITGB4_WFL	-1.446	-2.701	-.155	.443		S_ITGB4_WFL	-.516	-1.396	.378	.261		S_ITGB4_WFL	-.646	-1.636	.362	.490		S_ITGB4_WFL	1.014	-.266	2.255	.511		S_ITGB4_WFL	.330	-.861	1.510	.592		S_ITGB4_WFL	-.681	-1.571	.227	.233		S_ITGB4_WFL	-.417	-1.346	.523	.389		S_ITGB4_WFL	.211
[truncated: 33 more columns]
