# Supplementary material for: Evaluation of Integrin Glycovariants as Biomarkers of Metastasis, Invasion, and Therapy Stratification in Head and Neck Squamous Cell Carcinoma
Source: Cancer Med. 2025 Apr 27;14(9):e70717. doi: 10.1002/cam4.70717 (PMC12034151; doi:10.1002/cam4.70717)
Supplement: Supplementary file 5 — Table S4. Correlation between tumor tissue, adjacent (normal) tissue and serum. [file CAM4-14-e70717-s005.xlsx]

## Sheet: ST_04
Supplemental Table 4. Correlation between tumor tissue, adjacent (normal) tissue and serum.
	ITGA2	Kendall's tau_b	95% Confidence Intervals		P			ITGA3	Kendall's tau_b	95% Confidence Intervals		P
			Lower	Upper						Lower	Upper
ConA	ITGA2_ConA - N_ITGA2_ConA	.042	-.320	.394	.821		ConA	ITGA3_ConA - N_ITGA3_ConA	.294	-.043	.571	.088
	ITGA2_ConA - S_ITGA2_ConA	-.132	-.446	.210	.448			ITGA3_ConA - S_ITGA3_ConA	-.030	-.349	.296	.861
	N_ITGA2_ConA - S_ITGA2_ConA	.236	-.168	.572	.247			N_ITGA3_ConA - S_ITGA3_ConA	-.204	-.535	.182	.296
AAL	ITGA2_AAL - N_ITGA2_AAL	.096	-.286	.452	.620		AAL	ITGA3_AAL - N_ITGA3_AAL	.132	-.210	.446	.448
	ITGA2_AAL - S_ITGA2_AAL	.053	-.297	.391	.771			ITGA3_AAL - S_ITGA3_AAL	.172	-.149	.460	.297
	N_ITGA2_AAL - S_ITGA2_AAL	-.081	-.455	.318	.697			N_ITGA3_AAL - S_ITGA3_AAL	.070	-.295	.417	.716
UEA	ITGA2_UEA - N_ITGA2_UEA	.115	-.269	.467	.552		UEA	ITGA3_UEA - N_ITGA3_UEA	.085	-.255	.407	.622
	ITGA2_UEA - S_ITGA2_UEA	-.244	-.543	.110	.174			ITGA3_UEA - S_ITGA3_UEA	-.295	-.556	.020	.069
	N_ITGA2_UEA - S_ITGA2_UEA	.044	-.350	.425	.826			N_ITGA3_UEA - S_ITGA3_UEA	-.300	-.594	.064	.105
MAA	ITGA2_MAA - N_ITGA2_MAA	.128	-.241	.464	.497		MAA	ITGA3_MAA - N_ITGA3_MAA	.159	-.183	.468	.361
	ITGA2_MAA - S_ITGA2_MAA	-.207	-.505	.136	.238			ITGA3_MAA - S_ITGA3_MAA	-.145	-.438	.176	.379
	N_ITGA2_MAA - S_ITGA2_MAA	.256	-.128	.573	.194			N_ITGA3_MAA - S_ITGA3_MAA	-.261	-.566	.107	.172
SBA	ITGA2_SBA - N_ITGA2_SBA	.096	-.286	.452	.620		SBA	ITGA3_SBA - N_ITGA3_SBA	-.044	-.383	.305	.804
	ITGA2_SBA - S_ITGA2_SBA	-.180	-.494	.175	.320			ITGA3_SBA - S_ITGA3_SBA	-.058	-.365	.259	.721
	N_ITGA2_SBA - S_ITGA2_SBA	.335	-.061	.640	.099			N_ITGA3_SBA - S_ITGA3_SBA	.163	-.222	.505	.399
WFL	ITGA2_WFL - N_ITGA2_WFL	.158	-.228	.500	.424		WFL	ITGA3_WFL - N_ITGA3_WFL	.067	-.284	.403	.710
	ITGA2_WFL - S_ITGA2_WFL	-.309	-.591	.039	.089			ITGA3_WFL - S_ITGA3_WFL	-.456	-.679	-.156	.007
	N_ITGA2_WFL - S_ITGA2_WFL	-.359	-.668	.056	.104			N_ITGA3_WFL - S_ITGA3_WFL	.046	-.349	.426	.825
	ITGA5	Kendall's tau_b	95% Confidence Intervals		P			ITGA6	Kendall's tau_b	95% Confidence Intervals		P
			Lower	Upper						Lower	Upper
ConA	ITGA5_ConA - N_ITGA5_ConA	.106	-.236	.424	.544		ConA	ITGA6_ConA - N_ITGA6_ConA	.332	-.014	.607	.064
	ITGA5_ConA - S_ITGA5_ConA	-.076	-.389	.252	.649			ITGA6_ConA - S_ITGA6_ConA	-.084	-.396	.246	.623
	N_ITGA5_ConA - S_ITGA5_ConA	.067	-.312	.429	.728			N_ITGA6_ConA - S_ITGA6_ConA	.384	-.005	.672	.060
AAL	ITGA5_AAL - N_ITGA5_AAL	.283	-.055	.563	.103		AAL	ITGA6_AAL - N_ITGA6_AAL	.074	-.278	.408	.680
	ITGA5_AAL - S_ITGA5_AAL	-.170	-.459	.151	.298			ITGA6_AAL - S_ITGA6_AAL	-.257	-.527	.061	.118
	N_ITGA5_AAL - S_ITGA5_AAL	.009	-.350	.365	.964			N_ITGA6_AAL - S_ITGA6_AAL	.251	-.133	.570	.197
UEA	ITGA5_UEA - N_ITGA5_UEA	.205	-.137	.504	.239		UEA	ITGA6_UEA - N_ITGA6_UEA	.326	-.021	.603	.069
	ITGA5_UEA - S_ITGA5_UEA	-.222	-.500	.098	.173			ITGA6_UEA - S_ITGA6_UEA	-.185	-.471	.136	.256
	N_ITGA5_UEA - S_ITGA5_UEA	.160	-.209	.490	.391			N_ITGA6_UEA - S_ITGA6_UEA	.019	-.355	.388	.921
MAA	ITGA5_MAA - N_ITGA5_MAA	.074	-.266	.397	.675		MAA	ITGA6_MAA - N_ITGA6_MAA	.134	-.221	.458	.457
	ITGA5_MAA - S_ITGA5_MAA	-.321	-.576	-.009	.051			ITGA6_MAA - S_ITGA6_MAA	-.189	-.474	.132	.261
	N_ITGA5_MAA - S_ITGA5_MAA	.268	-.099	.571	.159			N_ITGA6_MAA - S_ITGA6_MAA	.010	-.363	.381	.959
SBA	ITGA5_SBA - N_ITGA5_SBA	-.007	-.351	.338	.967		SBA	ITGA6_SBA - N_ITGA6_SBA	-.010	-.380	.364	.960
	ITGA5_SBA - S_ITGA5_SBA	-.336	-.587	-.026	.040			ITGA6_SBA - S_ITGA6_SBA	.199	-.156	.509	.266
	N_ITGA5_SBA - S_ITGA5_SBA	.147	-.238	.492	.454			N_ITGA6_SBA - S_ITGA6_SBA	.089	-.310	.462	.660
WFL	ITGA5_WFL - N_ITGA5_WFL	.037	-.312	.377	.837		WFL	ITGA6_WFL - N_ITGA6_WFL	.000	-.372	.372	1.000
	ITGA5_WFL - S_ITGA5_WFL	-.476	-.693	-.182	.005			ITGA6_WFL - S_ITGA6_WFL	-.142	-.464	.213	.432
	N_ITGA5_WFL - S_ITGA5_WFL	-.122	-.487	.279	.546			N_ITGA6_WFL - S_ITGA6_WFL	-.078	-.470	.340	.713
	ITGB1	Kendall's tau_b	95% Confidence Intervals		P			ITGB4	Kendall's tau_b	95% Confidence Intervals		P
			Lower	Upper						Lower	Upper
ConA	ITGB1_ConA - N_ITGB1_ConA	.134	-.250	.482	.488		ConA	ITGB4_ConA - N_ITGB4_ConA	.135	-.249	.483	.487
	ITGB1_ConA - S_ITGB1_ConA	.217	-.138	.523	.230			ITGB4_ConA - S_ITGB4_ConA	.039	-.310	.379	.834
	N_ITGB1_ConA - S_ITGB1_ConA	.301	-.121	.630	.158			N_ITGB4_ConA - S_ITGB4_ConA	.014	-.395	.419	.950
AAL	ITGB1_AAL - N_ITGB1_AAL	.106	-.277	.460	.585		AAL	ITGB4_AAL - N_ITGB4_AAL	.232	-.153	.556	.233
	ITGB1_AAL - S_ITGB1_AAL	-.046	-.384	.304	.803			ITGB4_AAL - S_ITGB4_AAL	-.007	-.351	.338	.967
	N_ITGB1_AAL - S_ITGB1_AAL	.104	-.297	.473	.617			N_ITGB4_AAL - S_ITGB4_AAL	.000	-.388	.388	1.000
UEA	ITGB1_UEA - N_ITGB1_UEA	.249	-.136	.568	.198		UEA	ITGB4_UEA - N_ITGB4_UEA	.125	-.259	.475	.519
	ITGB1_UEA - S_ITGB1_UEA	-.397	-.652	-.061	.026			ITGB4_UEA - S_ITGB4_UEA	-.163	-.481	.192	.364
	N_ITGB1_UEA - S_ITGB1_UEA	.000	-.388	.388	1.000			N_ITGB4_UEA - S_ITGB4_UEA	-.256	-.586	.147	.207
MAA	ITGB1_MAA - N_ITGB1_MAA	.059	-.320	.422	.764		MAA	ITGB4_MAA - N_ITGB4_MAA	-.070	-.430	.310	.726
	ITGB1_MAA - S_ITGB1_MAA	.252	-.101	.549	.178			ITGB4_MAA - S_ITGB4_MAA	-.180	-.494	.175	.320
	N_ITGB1_MAA - S_ITGB1_MAA	-.024	-.409	.367	.910			N_ITGB4_MAA - S_ITGB4_MAA	.320	-.078	.630	.121
SBA	ITGB1_SBA - N_ITGB1_SBA	.019	-.355	.388	.921		SBA	ITGB4_SBA - N_ITGB4_SBA	-.059	-.421	.320	.765
	ITGB1_SBA - S_ITGB1_SBA	-.030	-.371	.318	.869			ITGB4_SBA - S_ITGB4_SBA	.126	-.228	.451	.483
	N_ITGB1_SBA - S_ITGB1_SBA	.045	-.349	.426	.825			N_ITGB4_SBA - S_ITGB4_SBA	.137	-.265	.499	.506
WFL	ITGB1_WFL - N_ITGB1_WFL	-.290	-.597	.092	.136		WFL	ITGB4_WFL - N_ITGB4_WFL	.183	-.203	.519	.346
	ITGB1_WFL - S_ITGB1_WFL	-.311	-.592	.038	.083			ITGB4_WFL - S_ITGB4_WFL	-.060	-.397	.291	.740
	N_ITGB1_WFL - S_ITGB1_WFL	-.104	-.490	.316	.624			N_ITGB4_WFL - S_ITGB4_WFL	-.158	-.531	.266	.461
